# Supplementary material for: Feeding strategies and intraspecific competition in German yellowjacket (Vespula germanica)
Source: PLoS One. 2018 Oct 26;13(10):e0206301. doi: 10.1371/journal.pone.0206301 (PMC6203408; doi:10.1371/journal.pone.0206301)
Supplement: S1 Datafile — (XLSX) [file pone.0206301.s001.xlsx]

## Sheet: Observations Predation on bees
PREDATION	DISMEMBERMENT	SEQUESTRATION	COMPETITION	COMPETITION: N WASPS	WINNER	ATTACK TARGETED ON BEE THAT REMOVING OTHER BEE*	PREDATION *
1	TE TO A	TO
1	TE TOA	TOA
1						1	1
1	TE TO A	TO
1	TETO A	A
1	TE TO A	TO
1	TETO A	A
1
1	TE TO A	TO
1	TETO A	A
1	TE TOA	TE
1	TE TO A	TO	1	2	1
1	TETO A	TETO	1	2	2
1	TE TO A	A
1	TE TO A	TO	1	2	2
1	TETO A	TETO	1	4	2
1	TETO A	TETO	1	2	2
1
1	TE TOA	TE
1	TETO A	TETO	1	2	1
1	TE TO A	TO	1	2	1
1
1	TETO A	TETO
1	TE TO A	TO
1	TE TO A	TO
1	TETO A	TETO
1	TETO A	TETO
1	TETO A	TETO	1	2	1
1	TE TO A	TO	1	2	1
1		TOT
1	TE TOA
1		TOT
1	TE TO A	TO
1	TETO A	A
1	TE TO A	TO
1	TE TO A	TETO	1	2	2
1	TE TO A	TO	1	3	3
1	TETO A	A	1	2	2
1	TE TO A	TO
1	TETO A	A
1	TETO A	TETO
1	TETO A	A
1	TETO A	A
1	TETO A	A	1	2	1
1	TETO A	TETO	1	2	2
1	TE TO A	TO	1	2	1
1	TETO A	A	1	4	4
1		TOT
1	TE TO A	TO	1	2	2
1	TE TO A	TO	1	5	2
1	TETO A	TETO	1	2	1	1	1
1	TETO A	TETO	1	5	1
1	TE TO A	TO	1	2	1
1	TETO A	A	1	4	1
1	TE TO A	TO	1	2	2
1	TE TO A	TO	1	3	1
1	TETO A	TETO	1	2	1
1	TETO A	TETO	1	2	1
1	TETO A	A
1	TETO A	TETO	1	2	2
1	TE TO A	TE
1	TE TO A	TO	1	3	2
1	TETO A	TETO	1	2	2
1	TE TO A	TO
1	TE TO A	TO
1	TE TO A	TO	1	2	1
1	TE TO A	TO	1	2	2
1	TETO A	TETO	1	3	1
1	TE TO A	TO	1	2	1
1	TE TO A	TO
1	TETO A	A
1	TE TO A	TO	1	2	1
1	TETO A	TETO	1	2	1
1	TE TO A	TO	1	2	1
1	TETO A	A				1	1
1	TETO A	A
1
1		TOT
1	TETO A	TETO	1	3	1
1	TETO A	TETO	1	2	2
1	TE TO A	TO	1	2	1
1	TETO A	A
1	TETO A	A
1	TETO A	TETO	1	3	1
1	TETO A	A				1	1
1	TETO A	TETO
1	TE TOA	TOA
1		TOT	1	2	1
1	TETO A	A
1	TE TOA	TOA	1	2	1
1	TETO A	A
1	TE TO A	TO	1	3	?
1		TOT
1	TETO A	A
1	TETO A		1	2	?
1	TETO A	A
1	TE TO A	TO
1	TE TO A	TO	1	2	2
1	TE TO A	TO
1	TETO A	A	1	2	2
1	TE TO A	TO	1	2	1
1	TETO A		1	3	?
1
1	TETO A	A
1
1	TE TO A	TO
1			1	2	?
1	TETO A	A				1	1
1	TE TOA	TE	1	2	2
1			1	2	?
1		TOT
1	TE TO A	TO	1	2	1	1	1
1	TETO A	A
1	TETO A	A				1	1
1	TE TOA					1	1
1	TETO A	TETO	1	2	2
1	TE TO A	TO
1	TE TO A	TO
1	TE TO A	TO	1	2	1
1	TETO A	A
1	TETO A	TETO	1	2	2
1	TETO A	TETO
1	TE TO A	TO
1		TOT	1	2	2
1	TE TO A	TO
1	TE TO A	A
1	TE TO A	A	1	2	2
1	TE TO A	TO	1	3	2
1	TETO A	TETO	1	2	1
1	TETO A	TETO	1	2	1
1
1
1	TETO A	TETO	1	3	2
1	TE TO A	TO	1	2	1
1	TETO A
1	TETO A	A	1	2	2
1	TETO A	TETO	1	3	2
1	TETO A	TETO	1	5	2	1	1
1	TE TO A	TO
1	TE TOA	TOA	1	3	3
1	TE TO A	TO	1	2	2
1	TETO A	TETO	1	2	1
1	TETO A	TETO	1	2	2
1			1	2	?
1
1	TETO A	TO	1	3	2
1	TE TOA	TETO				1	1
1	TETO A	TETO	1	4	1
1	TE TO A	TO	1	3	1
1	TE TOA	TE
1		TOT	1	2	1
1		TOT	1	3	1
1	TETO A	TETO
1	TETO A	TETO	1	4	?
1	TE TO A	TO	1	4	3
1	TE TO A	TO	1	4	?
1	TE TO A	TO	1	3	2	1	1
1	TETO A	TETO	1	4	2
1		TOT	1	3	1
1	TE TO A	TO
1	TETO A	TETO
1	TETO A	TETO	1	2	1
1	TE TO A	TO	1	3	2
1	TETO A	TETO	1	3	3	1	1
1	TE TO A	TO	1	2	1
1	TETO A	A
1	TETO A	TETO	1	5	?
1	TE TO A	TO	1	2	1
1	TE TO A	TO
1	TETO A	TETO
1	TE TO A	TO	1	2	1
1		TOT
1	TE TO A	TO	1	2	2
1	TETO A	TO	1	2	2
1	TETO A	TETO
1		TOT
1	TE TO A	TO
1
1		TOT
1	TETO A	TETO
1	TE TO A	A	1	2	1
1	TE TO A	TO	1	2	1
1	TE TO A	TO	1	2	1
1		TOT	1	2	1
1
1	TETO A	TETO
1	TETO A	A
1		TETO
1	TE TO A	TO
1	TETO A	A	1	2	1
1	TETO A	TETO	1	2	1
1		TOT	1	2	1
1	TETO A	TETO
1	TE TOA	TOA	1	2	2
1	TE TO A	TO
1	TETO A	A
1	TETO A	A	1	2	1
1	TE TO A	TO
1	TETO A	TETO
1	TE TO A		1	2	2
1
1	TETO A	TETO	1	4	2
1	TE TO A	TO	1	2	1
1
1
1	TE TO A	TO	1	3	1
1	TETO A	TETO	1	2	1
1	TE TO A	TO
1	TETO A	TETO
1	TETO A	TO	1	3	2
1		TOT
1	TE TO A	TE
1	TETO A	TETO
1	TE TO A	TO	1	5	5
1		TOT
1	TETO A	A
1	TE TO A
1	TETO A	TETO	1	2	1
1	TE TO A	TE	1	3	2
1	TE TO A	TO	1	2	1
1	TETO A
1	TETO A	TETO
1
1	TE TO A	TO	1	2	1
1
1	TETO A	A
1	TE TO A	TO	1	2	2
1	TE TO A	TE	1	2	1
1	TE TO A	TO	1	2	1
1	TE TO A	A
1	TE TO A	TO	1	2	1
1	TE TO A		1	2	1
1	TETO A	TETO
1	TETO A	TETO
1	TE TOA	TOA	1	2	2
1	TE TO A
1	TETO A	TETO
1	TE TO A	TO	1	2	1
1	TE TO A	TO	1	2	1
1	TE TO A	TO	1	2	1
1	TE TO A	TO
1	TETO A	TO
1	TE TOA	TOA
1	TE TO A	A
1	TE TO A	TO	1	2	2
1	TE TO A	TO	1	3	2
1	TE TO A	A
1	TETO A	TETO	1	2	1
1	TE TO A
1	TE TO A	TO	1	2	2
1	TE TO A	TO
1	TE TO A	TO
1	TE TO A	TO	1	2	1
1	TETO A	A
1	TETO A	TETO	1	2	1
1	TETO A	A	1	2	1
1	TETO A	A
1	TE TO A	TO
1	TE TOA	TOA	1	3	1
1	TE TOA	TOA	1	2	2
1	TETO A	TETO	1	2	2	1	1
1	TE TO A	TO
1	TETO A
1	TETO A	A	1	2	1
1	TE TO A	TO
1	TE TO A	TO	1	2	1
1	TETO A	TETO	1	3	2
1	TE TO A	TO				1	1
1	TE TO A	A	1	2	1
1	TETO A	TETO
1	TETO A	TETO	1	2	1
1	TETO A	A
1	TE TO A	TO	1	2	1
1	TE TOA	TOA	1	2	1
1	TE TO A	TOA	1	2	2
1	TE TO A	TO
1	TETO A	TETO
1		TOT
1	TETO A	TETO	1	2	1
1	TE TOA	TE	1	2	1
1	TETO A	TETO
1	TETO A	TETO
1		TOT
1	TE TO A	TO	1	3	2
1	TETO A	TETO	1	3	3
1	TETO A	A
1	TE TOA	TE
1	TE TO A	TO	1	3	2
1	TE TO A	TO	1	2	1
1	TETO A	TETO	1	3	2
1	TE TO A	TO
1	TE TOA	TE	1	2	1
1	TE TOA	TE
1						1	1
1	TE TO A	A	1	2	2
1
1	TETO A	A
1	TE TO A	TO
1	TE TOA	TOA
1	TETO A	A
1	TETO A	TETO	1	2	1
1	TE TO A	TO
1	TE TO A	TO	1	2	1
1		TOT	1	5	5
1	TE TO A	TO				1	1
1		TOT	1	2	1
1			1	3	?
1	TE TO A	A
1	TE TO A	TO	1	2	1
1	TE TOA	TE
1	TE TOA	TOA	1	2	1
1	TETO A	A
1	TETO A	TETO	1	2	2
1		TETO	1	2	?
1	TE TO A	TO
1		TO	1	4	2
1	TETO A	TO	1	3	2
1	TE TO A	TO	1	2	2
1	TE TOA	TETO				1	1
1	TETO A	TETO	1	4	1
1		TOT
1	TE TO A	TO	1	5	?	1	1
1	TETO A
1	TETO A	TETO
1	TE TO A	TO	1	2	1
1			1	2	?
1
1	TETO A	A	1	2	2	1	1
1	TE TO A	TO
1		TOT
1		TOT	1	2	1
1	TE TO A	TO	1	3	3
1	TE TOA	TE
1		TOT	1	2	1
1	TE TO A	TO	1	2	1
1	TETO A	TETO
1	TE TO A	TO	1	4	4
1	TETO A
1	TE TO A	TO	1	3	2
1	TE TO A	TO	1	3	1
1	TE TOA	TE
1		TOT	1	2	1
1		TOT	1	3	1
1	TETO A	TETO
1
1	TETO A	TETO
1	TE TO A	TO	1	2	2
1	TETO A	A
1	TETO A	A	1	2	1
1	TETO A	A
1	TETO A	TETO	1	3	3
1	TE TOA	TOA	1	2	1
1	TE TO A	TO	1	3	2
1	TETO A	TETO	1	2	1
1		TOT	1	2	1
1	TE TO A	TO	1	2	1
1	TETO A	A
1
1	TE TO A	TO
1	TETO A	TETO
1			1	2	?
1	TETO A	A
1	TE TO A	TO
1	TETO A	A

## Sheet: Summary Predation on bees
Dismemberment (304 events)	SUBTOT DISMEMBERMENT	% DISMEMBERMENT	SEQUESTRATION ( 322 events)	SUBTOT SEQUESTRATION	% SEQUESTRATION	Predation targeted on bee that removing other bee	%
No DISMEMBERMENT	60	16.4835	NO SEQUESTRATION	42	11.5385	19	5.21978
HEAD / THORAX/ ABDOMEN	134	44.0789	HEAD	15	4.65839
HEAD + THORAX/ ABDOMEN	142	46.7105	THORAX	119	36.9565
HEAD/ THORAX + ABDOMEN	28	9.21053	ABDOMEN	62	19.2547
Subtot =	304	83.5165	HEAD + THORAX	83	25.7764
			THORAX + ABDOMEN	14	4.34783
			TOT BEE	29	9.00621
			Subtot =	322	88.4615
Competitive events	% Competition	Number wasps	winner (first, second, etc.)	The Events with numer wasps	%
181	49.7253	2	1	80	64
		2	2	38	30.4
		2	?	7	5.6
		SUBTOT		125	69.0608
		3	1	11
		3	2	17
		3	3	6
		3	?	3
		SUBTOT		37	20.442
		4	1	3
		4	2	4
		4	3	1
		4	4	2
		4	?	2
		SUBTOT		12	6.62983
		5	1	1
		5	2	2
		5	3	0
		5	4	0
		5	5	2
		5	?	2
		SUBTOT		7	3.8674

## Sheet: Observations bee Necrophagy 
DISMEMBERMENT NECROPHAGY	SEQUESTRATION NECROPHAGY	COMPETITION	N WASPS	WINNER	ATTACK TARGETED ON BEE THAT REMOVING OTHER DEAD BEE	0 or 1
	TO	1	3	2
	A
TE TOA	TOA
TE TO A	TO
	A
TE TOA	TE
		1	2	1
	TO
TO A		1	3	2
	A
TE TO A		1	2	1
	TETO
	A	1	2	2
TETO A	TETO	1	2	2
TO A
TETO A	TETO	1	3	2
TETO A	TETO
	A	1	2	2
TE TOA	TE
TE TO A	TO
	TETO
	TE
	TO
TE TO A	TO
TETO A	TETO	1	2	1
TE TOA	TE
	TO	1	2	1
	TOT
	A
TETO A	TETO
TE TO A	TO
	A	1	2	1
	A
TE TO A	TO
TO A	TO
	TETO
	A
TO A
TE TO A
	TO
TETO A	TETO
TE TO A	TO
TETO A	A
TE TO A	TO
TETO A	TETO	1	2	1
TETO A	TETO	1	3	3
TE TO
TETO A	A	1	2	1
	TOT	1	2	1
	TO
	A
	A
TE TO A	TO
	TETO
	A
	A
	TETO
	A
TO A	TO
TE TO	TO	1	2	1
	TOT
	TO	1	2	1
	A
	TO
	TO
	TETO
	A
	A
	A
TETO A	TETO	1	2	1
TE TO	TO
TE TO	TO
	TO
		1	3	?
	TO
	TO
TETO A	A	1	2	1
	A
TE TO
TO A
TE TO A	TO	1	2	1
TE TO	TO
TETO A	A
	TO	1	3	1
	A
	TO
TE TOA	TE
TO A	A
	A
TE TO	TO
	TO
	TETO	1	2	2
	TO
	A	1	3	1
TETO A	A
TE TO	TO	1	2	2
TE TOA	TE
	TO
TO A	TO
	TO	1	2	2
TE TO A	TO
TETO A	TETO	1	2	1
TE TO A	TO	1	3	2
	TO
TE TO	TO
TE TO A	TO
	TETO
	A	1	2	1
TO A	A
	TO
TE TOA	TE
	TO
	TOT
TE TOA	TE
TETO A	A
TETO A	A
	TETO	1	2	2
	A
TO A	TO	1	2	1
TE TO A	A
TETO A	A
	A
TETO A	A	1	2	1
	A
	TO	1	2	1
	TO	1	2	2
TE TO A	TO
	TE
	TO
TE TOA	TE
	TO	1	2	1
TE TO A	TO	1	2	2
TE TO		1	2	?
	A
TE TO A	TO
TETO A	TETO	1	2	2
TE TO A	TO
TETO A	A	1	2	2
	A
TETO A	A
TE TO A	TO	1	2	1
TE TO	TO	1	2	2
	A
TE TO	TE	1	2	1
TE TO A
TE TO A	TO
	TO
TETO A		1	2	?
	A
	TE
TE TO A	A	1	2	1
TE TO A	TO
TE TOA	TOA
TETO A	TETO
TE TO A
TE TO	TO
TETO A	TETO
TE TO A	TO	1	2	1	1	1
	A
	TO
TE TO A	TO
	A
	TE
TETO A	TETO
TETO A	TETO	1	2	2
	A
	TE
TE TO	TO	1	2	1
	TO
TE TO	TO
	A
	TE
	TETO
TO A	TO
	A
TO A	TO
TO A	TO
	A
TETO A	TETO	1	2	1
	A
TE TO
TE TO	TO
	TO
		1	2	1
TETO A
	A
TE TO A	TO	1	2	2
	TE
	A
TE TO	TO
TE TO A	TO
TE TO A	TO
TO A	TO	1	2	1
		1	2	2
	A
TE TOA	TE	1	2	1
	TO
	TE	1	2	1
	TE
TE TOA
TE TO	TO	1	2	1
	A
TE TO A	TO
TE TOA	TOA	1	2	2
	TO
	TOA	1	2	1
TE TO	TO	1	2	1
	A
TE TO A	A	1	2	1
	TETO
	A	1	4	1
		1	2	?
	TO
	A
TO A	TO				1	1
	A
TE TO	TO
TETO A	TETO	1	2	2
TE TO A	TO
	A
	A
TO A	A
TETO A	TETO
TE TO A	TO
TE TOA	TE
TE TO	TO
	A
	TE	1	2	2
TETO A	TETO
TE TO A	TO	1	2	2
TETO A	TETO	1	3	1
	A
	TO	1	2	1
TE TO A	TO	1	2	1
	TETO
	A
	A
TETO A	TETO
TE TO A	TO
	A	1	2	2
TO A	TO	1	3	1
	TO
	TO
TETO A	A
TE TO A	TO	1	2	2
TE TOA	TOA
TE TO A	TO	1	2	?
TE TO A	TO
TE TOA	TOA
	A
	TO
TE TO A	TO	1	3	2
TE TO A	TO	1	3	1
	TO
	TO
TO A	TO
	A
TE TO	TO	1	2	1
TE TO A	TO	1	2	2
	A
TE TO A	A
	TO	1	2	1
	TE
	A
	TE
TETO A	TETO	1	3	2
TETO A	A	1	2	2
	TE
	TO
	TOT	1	2	1
TETO A	A
TE TO A
TETO A	A
TE TO A	TO	1	2	1
	TO	1	2	1
	A
	TO
TE TO	TE
TE TO A	TO	1	2	2
	A
	A
	TO
	TO	1	2	2
	TETO	1	2	1
	TE
TETO A	TETO	1	2	1
	TE	1	3	2
	TE	1	2	1
TE TOA	TE
TE TO A	TO	1	3	1
TE TO A	A
	TO
	TETO
	TE
TE TO A	TO
	TO
	A
	TOT
TE TO	TO
		1	2	1
TE TO A	TO
TETO A	A	1	2	1
	TETO
	TE
	TO
	TETO
	A
	TO
TETO A
	TETO
TETO A		1	3	3
	TO
TETO A
	TO
	A
TETO A	TETO
	A
TETO A
	A	1	2	1
TE TO A	TO	1	3	2
	TE	1	2	1
		1	3	2
TE TO A	TO	1	3	1
	A	1	4	4
TETO A	TETO
TETO A	A
	TE
	A	1	2	1
TETO A	A
		1	2	2
	TE
TE TO A	TE
TE TO A
TETO A	TETO
	TETO	1	2	1
	A
	A
TE TO	TO	1	3	2
	TE
	A	1	2	1
TE TO	TO
TE TO A	TO
	TO
	TO	1	2	1
	A
	TO
	A
	TO
	TO
	TO
TE TO A	TO	1	2	1
TE TO A	TO
TE TO A	TO
	A
TE TO A	A
	A
	A	1	2	2
TE TO A	TO
TE TO A	TO	1	2	1
	TO	1	2	1
	TO
	TO
	A
TETO A	TETO	1	2	1
TETO A	TETO	1	2	2
	A
	A
TE TO A	TO	1	2	2
TETO A	TETO	1	2	1
	TO
TE TO A	TO	1	2	1
TE TO A	TO
TETO A	TETO	1	2	1
	A
	TO
TE TO A	TETO	1	2	1
	A
	A
	TETO
	TE
	A
TETO A	A
	A
	TO	1	2	1
	TO	1	2	1
	A
TE TO A	TO
	A
TETO A	TETO
TE TO A	TO
TETO A	A	1	3	1
TE TO A	TO
TO A	TO	1	2	2
	TO	1	2	2
TE TO A	TO
	TO
	A
TE TO A	TE	1	2	1
	TO	1	2	1
	TO
	A
TETO A	TETO	1	2	1
	TO
TETO A	TETO
TETO A
	TO	1	2	1
	A
	A
TETO A	A
TETO A	A
	A
	A
TE TO A	TO
TETO A	A
	TE
	TO
TE TO A	A
TE TOA	TE
	A
TE TOA	TOA
	TO
TE TO	TE
	TO
	TO
TE TO A	A
	TO
	TO
	A	1	2	1
TETO A	A
TE TO A
TETO A	TETO
TO A	TO
TO A
TE TO A	TO	1	2	2
	TO
	A
TETO A	A
TETO A	A
	A
TE TO A	TO	1	3	2
TETO A	A
TE TO A	TO	1	2	1
TE TO A	TO	1	2	2
	A
TE TO A	TO
	A
	A
	A	1	2	1
		1	2	2
	TO	1	2	1
TETO A	TETO
	TO
TE TO A	TO	1	2	2
		1	2	?
	TO
	A
	TO
TE TO A	A	1	2	1
	TO
TE TO A	TO	1	2	1
TETO A		1	3	3
TE TO A
TO A	TO
TETO A	TETO
TE TO A	TO
	TE
	TO
TE TO A	A	1	2	1
	TOT
	TO
TETO A	A
TE TO	TO	1	2	1
TE TOA	TOA
TETO A	A
TE TO	TO	1	2	1
TETO A	TETO			1
	TO
	A
	A
		1	2	?
	TE
TETO A	A
	A
	TO
		1	2	1
	TE	1	2	2
TE TO	TO
TE TO A	TO	1	5	?
	A
	TE	1	3	3
	A
	TO
TETO A	A
	TOA	1	2	1
TETO A	TETO
	A
TE TO A	TO
TETO A	TO	1	2	1
	TO
TE TO A	TO	1	2	1
	TETO	1	2	1
TE TO	TO
TE TO A	A	1	5	?
TETO A	TETO
TE TO A	TO	1	2	1
TO A	TO	1	3	1
	TO
	TETO
TE TO	TO	1	2	2
		1	2	2
	A
TE TO	TO	1	2	2
	TETO
	A
TE TO	A	1	2	1
	TOT
	TO
TE TO	TO
TE TO A	TO	1	2	2
TE TO A	TO	1	2	1
TE TOA	TOA
TE TO A	TO				1	1
TO A	TO
TETO A	TETO
	TOT
	TOA
TE TO A	TO
TETO A	A	1	2	1
	TO
		1	2	1
	TO
TETO A	TETO
	TOA
TE TO	TO	1	2	2
TE TOA	TOA	1	2	1
TETO A	A	1	2	1
TE TOA	TOA
	A
TETO A	TETO
	A
TE TO A	TO	1	2	1
	TO
TE TO A	TO	1	2	1
	A
	TO
TO A	TO
TO A		1	3	1
TO A
TETO A	TETO
	TE	1	2	1
TETO A	TETO
	A
TE TO A	TO
	A
	TETO	1	2	1
TE TOA	TOA	1	2	1
	A
TETO A	A
TETO A	TETO	1	2	1
	A
TETO A	TETO
TE TO A	TO
TE TO A	TO
TE TO A	TO	1	2	1
	TO
TETO A	A
TE TO A	TO	1	2	2
TE TOA	TOA
TE TO A	TO	1	2	?
TE TO A	TO
TE TOA	TOA
	A
	TO
TE TO A	TO	1	3	2
TE TO A	TO	1	3	1
	TO
	TO
TO A	TO
	A
	TO
	A
	TE
	A
TETO A	TETO	1	3	1
TE TO	TO
	TE
TE TO A	TO
TE TO A	TO	1	2	2
TE TO A	TO
TO A	A
TE TO A	TO
	A
TETO A	TETO
TE TOA	TE
	A
TETO A	TETO
	TO
	A
TETO A	TETO	1	2	1
	TO
	A
TETO A	TETO
TE TO A	TO	1	2	1
TETO A	A
TE TO A	A	1	2	1
TE TO A	TO
TE TOA	TOA
	A
	TOA
	A
TE TO A	A	1	2	1
	TO	1	3	1
TE TO A	TO
TE TO	TO
	A
TE TO A	TO
TETO A	A	1	3	2

## Sheet: Summary Necrophagy
DISMEMBERMENT ( 309 events)	SUBTOT DISMEMBERMENT	% DISMEMBERMENT	SEQUESTRATION ( 575 events)	SUBTOT SEQUESTRATION	% SEQUESTRATION
No DISMEMBERMENT	466		NO SEQUESTRATION	200
HEAD / THORAX/ ABDOMEN	116	37.5405	HEAD	49	8.52174
HEAD + THORAX/ ABDOMEN	97	31.3916	THORAX	243	42.2609
HEAD/ THORAX + ABDOMEN	28	9.06149	ABDOMEN	180	31.3043
HEAD/THORAX	39	12.6214	HEAD + THORAX	75	13.0435
THORAX/ABDOMEN	29	9.38511	THORAX + ABDOMEN	19	3.30435
Subtot=	309		TOT BEE	9	1.56522
			Subtot =	575
Competitive events	% COMPETITION	N wasps	winner	Events with number wasps	%
182	23.4839	2	1	97	65.9864
		2	2	43	29.2517
		2	?	7	4.7619
		SUBTOT		147	80.7692
		3	1	13
		3	2	13
		3	3	4
		3	?	1
		SUBTOT		31	17.033
		4	1	1
		4	2	0
		4	3	0
		4	4	1
		4	?	0
		SUBTOT		2	1.0989
		5	1	0
		5	2	0
		5	3	0
		5	4	0
		5	5	0
		5	?	2
		SUBTOT		2	1.0989

## Sheet: raw  tot observations on bees
DATA	GROUP	RANGE OBS.	h	FAILED ATTACK 0 / PREDATION 1	DISMEMBERMENT	SEQUESTRATION	NECROPHAGY	DISMEMBERMENT NECRO	SEQUESTRATION NECRO	COMPETITION	N WASPS	WINNER	ATTACK TARGETED ON BEE THAT REMOVING OTHER BEE	0 or 1	FIGHT between wasps	attack on landing board
2017-09-29	A	14:30/16.10	14:57:00	1	TE TO A	TO
2017-09-29	A	14:30/16.10	14:58:00	1	TE TOA	TOA
2017-09-29	A	14:30/16.10	15:12:00	1
2017-09-29	A	14:30/16.10	15:28:00	1	TE TO A	TO
2017-09-29	A	14:30/16.10	15:41:00				1	TE TOA	TOA
2017-09-29	A	14:30/16.10	15:49:00	1	TETO A	A
2017-09-29	A	14:30/16.10	15:49:00				1
2017-09-29	A	14:30/16.10	15:51:00				1	TE TO A	TO
2017-09-29	A	14:30/16.10	16:02:00													1
2017-09-29	A	14:30/16.10	16:06:00	1	TE TO A	TO
2017-09-29	A	14:30/16.10	16:06:00	1	TETO A	A
2017-09-30	A	11:18/13:07	11:18:00	1
2017-09-30	A	11:18/13:07	11:28:00	0
2017-09-30	A	11:18/13:07	11:34:00	1	TE TO A	TO
2017-09-30	A	11:18/13:07	11:46:00	1	TETO A	A
2017-09-30	A	11:18/13:07	11:48:00	1	TE TOA	TE
2017-09-30	A	11:18/13:07	12:04:00	0
2017-09-30	A	11:18/13:07	12:12:00				1		A
2017-09-30	A	11:18/13:07	12:16:00				1	TE TOA	TE
2017-09-30	A	11:18/13:07	12:39:00				1
2017-09-30	A	11:18/13:07	12:49:00	1	TE TO A	TO				1	2	1
2017-09-30	A	11:18/13:07	12:51:00	0
2017-09-30	A	11:18/13:07	12:55:00				1
2017-10-01	A	09:49/11:36	09:51:00				1			1	2	1
2017-10-01	A	09:49/11:36	09:55:00												1
2017-10-01	A	09:49/11:36	10:00:00	1	TETO A	TETO				1	2	2
2017-10-01	A	09:49/11:36	10:05:00				1		TO	1	3	2
2017-10-01	A	09:49/11:36	10:09:00				1		TO
2017-10-01	A	09:49/11:36	10:15:00				1	TO A		1	3	2
2017-10-01	A	09:49/11:36	10:24:00				1		A
2017-10-01	A	09:49/11:36	10:26:00
2017-10-01	A	09:49/11:36	10:34:00												1
2017-10-01	A	09:49/11:36	10:36:00	1	TE TO A	A
2017-10-01	A	09:49/11:36	10:37:00				1	TE TO A		1	2	1
2017-10-01	A	09:49/11:36	10:46:00				1		TETO
2017-10-01	A	09:49/11:36	10:47:00				1		A	1	2	2
2017-10-01	A	09:49/11:36	10:48:00	1	TE TO A	TO				1	2	2
2017-10-01	A	09:49/11:36	10:55:00	0
2017-10-01	A	09:49/11:36	10:55:00												1
2017-10-01	A	09:49/11:36	11:00:00	0
2017-10-01	A	09:49/11:36	11:18:00				1	TETO A	TETO	1	2	2
2017-10-01	A	09:49/11:36	11:31:00				1	TO A
2017-10-01	A	09:49/11:36	11:33:00	1	TETO A	TETO				1	4	2
2017-10-02	A	10:25/13:50	10:32:00	1	TETO A	TETO				1	2	2
2017-10-02	A	10:25/13:50	10:44:00				1		A
2017-10-02	A	10:25/13:50	10:46:00				1	TETO A	TETO	1	3	2
2017-10-02	A	10:25/13:50	10:56:00				1
2017-10-02	A	10:25/13:50	10:58:00	1
2017-10-02	A	10:25/13:50	11:05:00				1	TETO A	TETO
2017-10-02	A	10:25/13:50	11:08:00				1
2017-10-02	A	10:25/13:50	11:23:00	0
2017-10-02	A	10:25/13:50	11:28:00	0
2017-10-02	A	10:25/13:50	11:29:00	1	TE TOA	TE
2017-10-02	A	10:25/13:50	11:37:00	1	TETO A	TETO				1	2	1
2017-10-02	A	10:25/13:50	11:39:00	0
2017-10-02	A	10:25/13:50	11:42:00				1		A	1	2	2
2017-10-02	A	10:25/13:50	11:57:00				1	TE TOA	TE
2017-10-02	A	10:25/13:50	12:23:00				1
2017-10-02	A	10:25/13:50	12:29:00	0
2017-10-02	A	10:25/13:50	12:30:00				1
2017-10-02	A	10:25/13:50	12:33:00				1
2017-10-02	A	10:25/13:50	12:55:00				1	TE TO A	TO
2017-10-02	A	10:25/13:50	13:09:00				1		TETO
2017-10-02	A	10:25/13:50	13:11:00				1	TETO A	A
2017-10-02	A	10:25/13:50	13:20:00				1		TE
2017-10-02	A	10:25/13:50	13:21:00				1		TO
2017-10-02	A	10:25/13:50	13:25:00	1	TE TO A	TO				1	2	1
2017-10-02	A	10:25/13:50	13:26:00	0
2017-10-02	A	10:25/13:50	13:38:00				1	TE TO A	TO
2017-10-02	A	10:25/13:50	13:40:00	0
2017-10-02	A	10:25/13:50	13:52:00	0
2017-10-04	A	10:22/11:07	10:35:00	0
2017-10-04	A	10:22/11:07	10:41:00				1
2017-10-04	A	10:22/11:07	10:52:00				1	TETO A	TETO	1	2	1
2017-10-04	A	10:22/11:07	11:05:00				1	TE TOA	TE
2017-10-04	A	11:08/11:53	11:12:00				1
2017-10-04	A	11:08/11:53	11:16:00				1		TO	1	2	1
2017-10-04	A	11:08/11:53	11:18:00				1		TOT
2017-10-04	A	11:08/11:53	11:20:00				1		A
2017-10-04	A	11:08/11:53	11:21:00	0
2017-10-04	A	11:08/11:53	11:26:00				1	TETO A	TETO
2017-10-04	A	11:08/11:53	11:30:00				1
2017-10-04	A	11:08/11:53	11:31:00	1
2017-10-04	A	11:08/11:53	11:40:00	1	TETO A	TETO
2017-10-04	A	11:08/11:53	11:45:00	0
2017-10-04	A	11:08/11:53	11:51:00				1	TE TO A	TO
2017-10-05	A	9:35/10:20	09:40:00				1		A	1	2	1
2017-10-05	A	9:35/10:20	09:54:00				1
2017-10-05	A	9:35/10:20	10:09:00				1
2017-10-05	A	9:35/10:20	10:10:00	0
2017-10-05	A	10:21/11:06	10:31:00				1		A
2017-10-05	A	10:21/11:06	10:33:00	0
2017-10-05	A	10:21/11:06	10:36:00				1	TE TO A	TO
2017-10-05	A	10:21/11:06	10:47:00	1	TE TO A	TO
2017-10-08	A	12:30/13:15	13:11:00				1	TO A	TO
2017-10-08	A	13:16/14:01	13:17:00				1		TETO
2017-10-08	A	13:16/14:01	13:24:00	1	TE TO A	TO
2017-10-08	A	13:16/14:01	13:31:00	0
2017-10-08	A	13:16/14:01	01:32:00				1
2017-10-08	A	13:16/14:01	13:36:00				1		A
2017-10-08	A	13:16/14:01	13:38:00	1	TETO A	TETO
2017-10-08	A	13:16/14:01	13:46:00	0
2017-10-08	A	13:16/14:01	13:51:00	1	TETO A	TETO
2017-10-08	A	13:16/14:01	14:00:00	1	TETO A	TETO				1	2	1
2017-10-08	A	14:20/15:05	14:27:00				1	TO A
2017-10-08	A	14:20/15:05	14:45:00				1	TE TO A
2017-10-08	A	14:20/15:05	14:52:00	0
2017-10-08	A	15:07/15:52	15:10:00				1		TO
2017-10-08	A	15:07/15:52	15:11:00				1	TETO A	TETO
2017-10-08	A	15:07/15:52	15:21:00				1	TE TO A	TO
2017-10-08	A	15:07/15:52	15:23:00				1
2017-10-08	A	15:07/15:52	15:26:00				1	TETO A	A
2017-10-08	A	15:07/15:52	15:30:00				1	TE TO A	TO
2017-10-08	A	15:07/15:52	15:38:00				1	TETO A	TETO	1	2	1
2017-10-08	A	15:07/15:52	15:40:00	0
2017-10-08	A	15:07/15:52	15:43:00				1	TETO A	TETO	1	3	3
2017-10-09	A	14:00/14:45	14:22:00	1	TE TO A	TO				1	2	1
2017-10-09	A	14:00/14:45	14:29:00	1		TOT
2017-10-09	A	14:00/14:45	14:31:00	1	TE TOA
2017-10-09	A	14:00/14:45	14:33:00	1		TOT
2017-10-09	A	14:52/15:37	15:22:00	0
2017-10-09	A	14:52/15:37	15:28:00				1	TE TO
2017-10-09	A	14:52/15:37	15:29:00	1	TE TO A	TO
2017-10-09	A	14:52/15:37	15:32:00				1	TETO A	A	1	2	1
2017-10-10	A	12:26/13:11	12:31:00				1
2017-10-10	A	12:26/13:11	12:34:00				1		TOT	1	2	1
2017-10-10	A	12:26/13:11	12:36:00				1		TO
2017-10-10	A	12:26/13:11	12:43:00	1	TETO A	A
2017-10-10	A	12:26/13:11	12:49:00	0
2017-10-10	A	12:26/13:11	13:00:00	1	TE TO A	TO
2017-10-10	A	12:26/13:11	13:03:00	1	TE TO A	TETO				1	2	2
2017-10-10	A	12:26/13:11	13:05:00				1		A
2017-10-10	A	14:20/15:05	14:28:00	0
2017-10-10	A	14:20/15:05	14:35:00				1		A
2017-10-10	A	14:20/15:05	14:38:00	1	TE TO A	TO				1	3	3
2017-10-10	A	14:20/15:05	14:45:00	0
2017-10-10	A	14:20/15:05	14:52:00	1	TETO A	A				1	2	2
2017-10-10	A	14:20/15:05	14:57:00				1	TE TO A	TO
2017-10-10	A	14:20/15:05	15:00:00	1	TE TO A	TO
2017-10-11	A	14:16/15:01	14:22:00	1	TETO A	A
2017-10-11	A	14:16/15:01	14:23:00	0
2017-10-11	A	14:16/15:01	14:24:00				1		TETO
2017-10-11	A	14:16/15:01	14:27:00	0
2017-10-11	A	14:16/15:01	14:32:00				1
2017-10-11	A	14:16/15:01	14:33:00	0
2017-10-11	A	14:16/15:01	14:39:00	1	TETO A	TETO
2017-10-11	A	14:16/15:01	14:45:00				1		A
2017-10-11	A	13:02/13:47	15:08:00	0
2017-10-11	A	13:02/13:47	15:15:00				1		A
2017-10-11	A	13:02/13:47	15:17:00	1	TETO A	A
2017-10-11	A	13:02/13:47	15:23:00	1	TETO A	A
2017-10-11	A	13:02/13:47	15:32:00				1		TETO
2017-10-11	A	13:02/13:47	15:33:00	1	TETO A	A				1	2	1
2017-10-11	A	13:02/13:47	15:46:00	1	TETO A	TETO				1	2	2
2017-10-12	A	10:26/11:11	10:27:00	0
2017-10-12	A	10:26/11:11	10:28:00	1	TE TO A	TO				1	2	1
2017-10-12	A	10:26/11:11	10:30:00				1		A
2017-10-12	A	10:26/11:11	10:38:00				1	TO A	TO
2017-10-12	A	10:26/11:11	10:39:00				1
2017-10-12	A	10:26/11:11	10:40:00	1	TETO A	A				1	4	4
2017-10-12	A	10:26/11:11	10:49:00				1	TE TO	TO	1	2	1
2017-10-12	A	10:26/11:11	10:52:00	0
2017-10-12	A	10:26/11:11	10:53:00	1		TOT
2017-10-12	A	10:26/11:11	10:55:00	0
2017-10-12	A	10:26/11:11	11:01:00				1		TOT
2017-10-12	A	10:26/11:11	11:02:00				1		TO	1	2	1
2017-10-12	A	10:26/11:11	11:09:00	0						1	2	0
2017-10-12	A	10:26/11:11	11:10:00	0
2017-10-12	A	11:12/11:57	11:15:00				1		A
2017-10-12	A	11:12/11:57	11:20:00				1		TO
2017-10-12	A	11:12/11:57	11:30:00	0
2017-10-12	A	11:12/11:57	11:33:00	1	TE TO A	TO				1	2	2
2017-10-12	A	11:12/11:57	11:37:00				1
2017-10-12	A	11:12/11:57	11:42:00	1	TE TO A	TO				1	5	2
2017-10-12	A	11:12/11:57	11:50:00	1	TETO A	TETO				1	2	1	1	1
2017-10-12	A	11:12/11:57	11:56:00				1		TO
2017-10-13	A	13:46/14:31	11:59:00	0
2017-10-13	A	13:46/14:31	14:13:00	1	TETO A	TETO				1	5	1
2017-10-13	A	13:46/14:31	14:16:00				1
2017-10-13	A	13:46/14:31	14:17:00				1		TETO
2017-10-13	A	13:46/14:31	14:30:00				1		A
2017-10-13	A	13:46/14:31	14:31:00				1		A
2017-10-13	A	13:46/14:31	14:31:00				1		A
2017-10-13	A	14:33/15:18	14:33:00	1	TE TO A	TO				1	2	1
2017-10-13	A	14:33/15:18	14:37:00				1	TETO A	TETO	1	2	1
2017-10-13	A	14:33/15:18	14:42:00				1	TE TO	TO
2017-10-13	A	14:33/15:18	14:50:00	0
2017-10-13	A	14:33/15:18	14:57:00	1	TETO A	A				1	4	1
2017-10-13	A	14:33/15:18	14:58:00	0
2017-10-13	A	14:33/15:18	15:00:00				1	TE TO	TO
2017-10-13	A	14:33/15:18	15:08:00				1		TO
2017-10-13	A	14:33/15:18	15:14:00	0
2017-10-13	A	14:33/15:18	15:17:00	1	TE TO A	TO				1	2	2
2017-10-16	A	10:15/11:00	10:16:00	1	TE TO A	TO				1	3	1
2017-10-16	A	10:15/11:00	10:18:00				1			1	3
2017-10-16	A	10:15/11:00	10:38:00				1
2017-10-16	A	10:15/11:00	10:39:00				1		TO
2017-10-16	A	10:15/11:00	10:58:00				1
2017-10-16	A	11:53/12:38	12:26:00	1	TETO A	TETO				1	2	1
2017-10-16	A	11:53/12:38	12:34:00				1		TO
2017-10-16	A	11:53/12:38	12:34:00				1
2017-10-16	A	11:53/12:38	12:36:00				1	TETO A	A	1	2	1
2017-10-17	A	11:26/12:11	11:52:00				1		A
2017-10-17	A	11:26/12:11	12:05:00	1	TETO A	TETO				1	2	1
2017-10-17	A	12:13/12:58	12:16:00				1	TETO
2017-10-17	A	12:13/12:58	12:21:00				1	TO
2017-10-17	A	12:13/12:58	12:25:00	1	TETO A	A
2017-10-17	A	12:13/12:58	12:29:00	0
2017-10-17	A	12:13/12:58	12:29:00	1	TETO A	TETO				1	2	2
2017-10-17	A	12:13/12:58	12:33:00				1	TE TO A	TO	1	2	1
2017-10-17	A	12:13/12:58	12:35:00				1	TE TO	TO
2017-10-17	A	12:13/12:58	12:42:00				1	TETO A	A
2017-10-17	A	12:13/12:58	12:47:00	1	TE TO A	TE
2017-10-17	A	13:31/14:16	13:50:00				1		TO	1	3	1
2017-10-17	A	13:31/14:16	13:55:00				1		A
2017-10-17	A	13:31/14:16	14:03:00				1		TO
2017-10-17	A	13:31/14:16	14:06:00				1
2017-10-17	A	14:16/15:03	14:26:00				1	TE TOA	TE
2017-10-17	A	14:16/15:03	14:26:00				1	TO A	A
2017-10-17	A	14:16/15:03	14:32:00	1	TE TO A	TO				1	3	2
2017-10-17	A	14:16/15:03	14:44:00				1		A
2017-10-17	A	14:16/15:03	14:51:00				1	TE TO	TO
2017-10-17	A	14:16/15:03	14:58:00	0
2017-10-17	A	14:16/15:03	15:04:00	1	TETO A	TETO				1	2	2
2017-10-19	A	09:45/10:30	09:46:00				1		TO
2017-10-19	A	09:45/10:30	09:47:00	0
2017-10-19	A	09:45/10:30	09:50:00				1		TETO	1	2	2
2017-10-19	A	09:45/10:30	10:05:00				1
2017-10-19	A	09:45/10:30	10:08:00	0
2017-10-19	A	09:45/10:30	10:14:00	1	TE TO A	TO
2017-10-19	A	09:45/10:30	10:30:00	0
2017-10-19	A	10:32/11:17	10:34:00				1		TO
2017-10-19	A	10:32/11:17	10:37:00	1	TE TO A	TO
2017-10-19	A	10:32/11:17	10:41:00	1	TE TO A	TO				1	2	1
2017-10-19	A	10:32/11:17	10:50:00	1	TE TO A	TO				1	2	2
2017-10-19	A	10:32/11:17	10:58:00				1		A	1	3	1
2017-10-19	A	10:32/11:17	11:02:00				1	TETO A	A
2017-10-19	A	10:32/11:17	11:04:00	1	TETO A	TETO				1	3	1
2017-10-19	A	10:32/11:17	11:07:00				1	TE TO	TO	1	2	2
2017-10-19	A	10:32/11:17	10:07:00				1	TE TOA	TE
2017-10-19	A	10:32/11:17	11:11:00				1		TO
2017-10-19	A	10:32/11:17	11:15:00	1	TE TO A	TO				1	2	1
2017-10-19	A	10:32/11:17	11:16:00				1	TO A	TO
2017-10-20	A	11:23/12:08	11:23:00	1	TE TO A	TO
2017-10-20	A	11:23/12:08	11:25:00												4
2017-10-20	A	11:23/12:08	11:27:00	0 x 11
2017-10-20	A	11:23/12:08	11:28:00				1		TO	1	2	2
2017-10-20	A	11:23/12:08	11:31:00				1	TE TO A	TO
2017-10-20	A	11:23/12:08	11:34:00				1	TETO A	TETO	1	2	1
2017-10-20	A	11:23/12:08	11:37:00	1	TETO A	A
2017-10-20	A	11:23/12:08	11:41:00				1	TE TO A	TO	1	3	2
2017-10-20	A	11:23/12:08	11:52:00	1	TE TO A	TO				1	2	1
2017-10-20	A	11:23/12:08	11:56:00	1	TETO A	TETO				1	2	1
2017-10-20	A	11:23/12:08	11:57:00	1	TE TO A	TO				1	2	1
2017-10-20	A	11:23/12:08	12:01:00	1	TETO A	A							1
2017-10-20	A	11:23/12:08	12:02:00				1		TO
2017-10-20	A	11:23/12:08	12:07:00				1	TE TO	TO
2017-10-20	A	11:23/12:08	12:08:00				1	TE TO A	TO
2017-10-20	A	12:10/12:55	12:21:00	1	TETO A	A
2017-10-20	A	12:10/12:55	12:23:00	0
2017-10-20	A	12:10/12:55	12:24:00				1		TETO
2017-10-20	A	12:10/12:55	12:25:00	1
2017-10-20	A	12:10/12:55	12:26:00	0
2017-10-20	A	12:10/12:55	12:28:00				1
2017-10-20	A	12:10/12:55	12:36:00	1		TOT
2017-10-20	A	12:10/12:55	12:37:00	1	TETO A	TETO				1	3	1
2017-10-20	A	12:10/12:55	12:43:00				1		A	1	2	1
2017-10-20	A	12:10/12:55	12:46:00	1	TETO A	TETO				1	2	2
2017-10-20	A	13:52/14:37	13:53:00				1	TO A	A
2017-10-20	A	13:52/14:37	13:56:00				1		TO
2017-10-20	A	13:52/14:37	14:00:00	1	TE TO A	TO				1	2	1
2017-10-20	A	13:52/14:37	14:04:00				1	TE TOA	TE
2017-10-20	A	13:52/14:37	14:04:00	0 x 4
2017-10-20	A	13:52/14:37	14:04:00												5
2017-10-20	A	13:52/14:37	14:05:00				1		TO
2017-10-20	A	13:52/14:37	14:06:00	1	TETO A	A
2017-10-20	A	13:52/14:37	14:10:00				1		TOT
2017-10-20	A	13:52/14:37	14:11:00				1	TE TOA	TE
2017-10-20	A	13:52/14:37	14:16:00				1	TETO A	A
2017-10-20	A	13:52/14:37	14:20:00				1	TETO A	A
2017-10-20	A	13:52/14:37	14:21:00				1		TETO	1	2	2
2017-10-20	A	13:52/14:37	14:31:00	1	TETO A	A
2017-10-20	A	13:52/14:37	14:34:00				1		A
2017-10-20	A	13:52/14:37	14:35:00				1	TO A	TO	1	2	1
2017-10-20	A	13:52/14:37	14:38:00				1	TE TO A	A
2017-10-20	A	14:40/15:25	14:46:00				1	TETO A	A
2017-10-20	A	14:40/15:25	14:47:00				1
2017-10-20	A	14:40/15:25	14:50:00	0
2017-10-20	A	14:40/15:25	14:53:00	0
2017-10-20	A	14:40/15:25	14:58:00	0
2017-10-20	A	14:40/15:25	15:01:00				1		A
2017-10-20	A	14:40/15:25	15:03:00	0
2017-10-20	A	14:40/15:25	15:15:00				1
2017-10-20	A	14:40/15:25	15:18:00				1
2017-10-20	A	14:40/15:25	15:19:00				1	TETO A	A	1	2	1
2017-10-20	A	14:40/15:25	15:20:00	1	TETO A	TETO				1	3	1
2017-10-20	A	14:40/15:25	15:22:00				1		A
2017-10-21	A	10:33/11:18	10:33:00	1	TETO A	A							1	1
2017-10-21	A	10:33/11:18	10:34:00				1		TO	1	2	1
2017-10-21	A	10:33/11:18	10:35:00												7
2017-10-21	A	10:33/11:18	10:36:00	0 x 6
2017-10-21	A	10:33/11:18	10:37:00				1		TO	1	2	2
2017-10-21	A	10:33/11:18	10:40:00	1	TETO A	TETO
2017-10-21	A	10:33/11:18	10:41:00				1
2017-10-21	A	10:33/11:18	10:44:00				1	TE TO A	TO
2017-10-21	A	10:33/11:18	11:03:00				1		TE
2017-10-21	A	10:33/11:18	11:04:00	1	TE TOA	TOA
2017-10-21	A	10:33/11:18	11:05:00				1
2017-10-21	A	10:33/11:18	11:06:00										1	0
2017-10-21	A	10:33/11:18	11:06:00				1		TO
2017-10-21	A	10:33/11:18	11:15:00	1		TOT				1	2	1
2017-10-21	A	11:21/12:06	11:21:00				1	TE TOA	TE
2017-10-21	A	11:21/12:06	11:24:00				1		TO	1	2	1
2017-10-21	A	11:21/12:06	11:23:00	0 x 7
2017-10-21	A	11:21/12:06	11:23:00												5
2017-10-21	A	11:21/12:06	11:28:00				1
2017-10-21	A	11:21/12:06	11:30:00	1	TETO A	A
2017-10-21	A	11:21/12:06	11:32:00	1	TE TOA	TOA				1	2	1
2017-10-21	A	11:21/12:06	11:36:00				1	TE TO A	TO	1	2	2
2017-10-21	A	11:21/12:06	11:00:00
2017-10-21	A	11:21/12:06	11:37:00				1
2017-10-21	A	11:21/12:06	11:37:00	1	TETO A	A
2017-10-21	A	11:21/12:06	11:40:00				1	TE TO		1	2
2017-10-21	A	11:21/12:06	11:45:00				1		A
2017-10-21	A	11:21/12:06	11:55:00				1	TE TO A	TO
2017-10-21	A	11:21/12:06	11:56:00				1	TETO A	TETO	1	2	2
2017-10-21	A	11:21/12:06	12:01:00	1	TE TO A	TO				1	3	?
2017-10-21	A	11:21/12:06	12:03:00				1	TE TO A	TO
2017-10-21	A	11:21/12:06	12:06:00				1	TETO A	A	1	2	2
2017-10-21	A	12:38/13:23	12:53:00				1		A
2017-10-21	A	12:38/13:23	12:53:00	0 x 5
2017-10-21	A	12:38/13:23	13:53:00												6
2017-10-21	A	12:38/13:23	13:00:00	1		TOT
2017-10-21	A	12:38/13:23	13:09:00										1	0
2017-10-21	A	12:38/13:23	13:11:00	1	TETO A	A
2017-10-21	A	12:38/13:23	13:13:00				1	TETO A	A
2017-10-21	A	12:38/13:23	13:16:00				1	TE TO A	TO	1	2	1
2017-10-21	A	12:38/13:23	13:17:00				1	TE TO	TO	1	2	2
2017-10-21	A	13:25/14:10	13:27:00				1
2017-10-21	A	13:25/14:10	13:34:00				1		A
2017-10-21	A	13:25/14:10	13:37:00				1	TE TO	TE	1	2	1
2017-10-21	A	13:25/14:10	13:38:00												1
2017-10-21	A	13:25/14:10	13:39:00	0 x 5
2017-10-21	A	13:25/14:10	13:43:00	1	TETO A					1	2	0
2017-10-21	A	13:25/14:10	13:48:00				1	TE TO A
2017-10-21	A	13:25/14:10	13:52:00										1	0
2017-10-21	A	13:25/14:10	13:55:00	1	TETO A	A
2017-10-21	A	13:25/14:10	13:55:00				1	TE TO A	TO
2017-10-21	A	13:25/14:10	13:58:00				1		TO
2017-10-21	A	13:25/14:10	14:01:00	1	TE TO A	TO
2017-10-21	A	13:25/14:10	14:04:00				1	TETO A		1	2
2017-10-21	A	13:25/14:10	14:08:00	1	TE TO A	TO				1	2	2
2017-10-21	A	13:25/14:10	14:10:00				1		A
2017-10-23	A	14:48/15:33	14:50:00				1		TE
2017-10-23	A	14:48/15:33	14:51:00												4
2017-10-23	A	14:48/15:33	14:52:00	0 x 10
2017-10-23	A	14:48/15:33	14:54:00				1	TE TO A	A	1	2	1
2017-10-23	A	14:48/15:33	14:57:00				1	TE TO A	TO
2017-10-23	A	14:48/15:33	15:03:00				1	TE TOA	TOA
2017-10-23	A	14:48/15:33	15:06:00				1	TETO A	TETO
2017-10-23	A	14:48/15:33	15:06:00				1	TE TO A
2017-10-23	A	14:48/15:33	15:08:00				1	TE TO	TO
2017-10-23	A	14:48/15:33	15:10:00	1	TE TO A	TO
2017-10-23	A	14:48/15:33	15:10:00				1
2017-10-23	A	14:48/15:33	15:13:00				1	TETO A	TETO
2017-10-23	A	14:48/15:33	15:15:00				1	TE TO A	TO	1	2	1	1	1
2017-10-23	A	14:48/15:33	15:16:00				1		A
2017-10-23	A	14:48/15:33	15:19:00				1		TO
2017-10-23	A	14:48/15:33	15:20:00				1
2017-10-23	A	14:48/15:33	15:21:00	1	TETO A	A				1	2	2
2017-10-23	A	14:48/15:33	15:23:00				1
2017-10-23	A	14:48/15:33	15:24:00				1	TE TO A	TO
2017-10-23	A	14:48/15:33	15:26:00	1	TE TO A	TO				1	2	1
2017-10-23	A	14:48/15:33	15:29:00				1		A
2017-10-23	A	14:48/15:33	15:30:00				1		TE
2017-10-23	A	14:48/15:33	15:30:00				1	TETO A	TETO
2017-10-23	A	14:48/15:33	15:32:00	1	TETO A					1	3	?
2017-10-23	A	15:35/16:20	15:38:00				1	TETO A	TETO	1	2	2
2017-10-23	A	15:35/16:20	15:39:00				1
2017-10-23	A	15:35/16:20	15:43:00				1		A
2017-10-23	A	15:35/16:20	15:43:00				1		TE
2017-10-23	A	15:35/16:20	15:48:00				1	TE TO	TO	1	2	1
2017-10-23	A	15:35/16:20	15:48:00
2017-10-23	A	15:35/16:20	15:48:00	0 x 10
2017-10-23	A	15:35/16:20	15:48:00				1		TO
2017-10-23	A	15:35/16:20	15:50:00				1	TE TO	TO
2017-10-23	A	15:35/16:20	15:52:00				1		A
2017-10-23	A	15:35/16:20	15:53:00				1
2017-10-23	A	15:35/16:20	15:54:00	1
2017-10-23	A	15:35/16:20	15:56:00	1	TETO A	A
2017-10-23	A	15:35/16:20	15:56:00	1
2017-10-23	A	15:35/16:20	16:01:00				1
2017-10-23	A	15:35/16:20	16:06:00	1	TE TO A	TO
2017-10-23	A	15:35/16:20	16:10:00				1		TE
2017-10-23	A	15:35/16:20	16:12:00				1
2017-10-23	A	15:35/16:20	16:11:00	1						1	2	?
2017-10-23	A	15:35/16:20	16:12:00				1
2017-10-23	A	15:35/16:20	16:12:00				1		TETO
2017-10-23	A	15:35/16:20	16:13:00	1	TETO A	A							1	1
2017-10-23	A	15:35/16:20	16:13:00	1	TE TOA	TE				1	2	2
2017-10-23	A	15:35/16:20	16:14:00				1	TO A	TO
2017-10-23	A	15:35/16:20	16:15:00				1		A
2017-10-23	A	15:35/16:20	16:18:00				1	TO A	TO
2017-10-23	A	15:35/16:20	16:19:00				1
2017-10-23	A	15:35/16:20	16:19:00				1	TO A	TO
2017-10-23	A	15:35/16:20	16:20:00				1
2017-10-25	A	9:29/10:14	09:29:00				1		A
2017-10-25	A	9:29/10:14	09:29:00												9
2017-10-25	A	9:29/10:14	09:30:00	0 x 5
2017-10-25	A	9:29/10:14	09:31:00	1						1	2	0
2017-10-25	A	9:29/10:14	09:32:00				1	TETO A	TETO	1	2	1
2017-10-25	A	9:29/10:14	09:32:00										1	0
2017-10-25	A	9:29/10:14	09:37:00	1		TOT
2017-10-25	A	9:29/10:14	09:41:00				1		A
2017-10-25	A	9:29/10:14	09:41:00				1	TE TO
2017-10-25	A	9:29/10:14	09:42:00	1	TE TO A	TO				1	2	1	1	1
2017-10-25	A	9:29/10:14	09:45:00	1	TETO A	A
2017-10-25	A	9:29/10:14	09:45:00				1	TE TO	TO
2017-10-25	A	9:29/10:14	09:47:00	1	TETO A	A							1	1
2017-10-25	A	9:29/10:14	09:53:00	1	TE TOA								1	1
2017-10-25	A	9:29/10:14	09:55:00	1	TETO A	TETO				1	2	2
2017-10-25	A	9:29/10:14	09:57:00				1		TO
2017-10-25	A	9:29/10:14	10:01:00				1			1	2	1
2017-10-25	A	9:29/10:14	10:04:00	1	TE TO A	TO
2017-10-25	A	9:29/10:14	10:10:00	1	TE TO A	TO
2017-10-25	A	9:29/10:14	10:14:00				1
2017-10-25	A	10:16/11:01	10:16:00				1	TETO A
2017-10-25	A	10:16/11:01	10:17:00												6
2017-10-25	A	10:16/11:01	10:18:00	0 x 4
2017-10-25	A	10:16/11:01	10:20:00				1		A
2017-10-25	A	10:16/11:01	10:24:00										1	0
2017-10-25	A	10:16/11:01	10:25:00				1	TE TO A	TO	1	2	2
2017-10-25	A	10:16/11:01	10:31:00	1	TE TO A	TO				1	2	1
2017-10-25	A	10:16/11:01	10:31:00				1		TE
2017-10-25	A	10:16/11:01	10:34:00				1		A
2017-10-25	A	10:16/11:01	10:39:00				1	TE TO	TO
2017-10-25	A	10:16/11:01	10:40:00	1	TETO A	A
2017-10-25	A	10:16/11:01	10:43:00				1	TE TO A	TO
2017-10-25	A	10:16/11:01	10:46:00	1	TETO A	TETO				1	2	2
2017-10-25	A	10:16/11:01	10:48:00				1	TE TO A	TO
2017-10-25	A	10:16/11:01	10:49:00	1	TETO A	TETO
2017-10-25	A	10:16/11:01	10:53:00				1	TO A	TO	1	2	1
2017-10-25	A	10:16/11:01	10:58:00				1
2017-10-25	A	11:23/12:08	11:23:00				1			1	2	2
2017-10-25	A	11:23/12:08	11:24:00												6
2017-10-25	A	11:23/12:08	11:24:00	0 x 9
2017-10-25	A	11:23/12:08	11:24:00				1
2017-10-25	A	11:23/12:08	11:24:00	1	TE TO A	TO
2017-10-25	A	11:23/12:08	11:29:00				1		A
2017-10-25	A	11:23/12:08	11:30:00				1	TE TOA	TE	1	2	1
2017-10-25	A	11:23/12:08	11:43:00				1		TO
2017-10-25	A	11:23/12:08	11:43:00	0
2017-10-25	A	11:23/12:08	11:45:00				1		TE	1	2	1
2017-10-25	A	11:23/12:08	11:50:00	0									1	0
2017-10-25	A	11:23/12:08	11:59:00				1		TE
2017-10-25	A	11:23/12:08	12:04:00				1	TE TOA
2017-10-25	A	11:23/12:08	12:07:00				1	TE TO	TO	1	2	1
2017-10-25	A	12:09/12:54	12:14:00	1		TOT				1	2	2
2017-10-25	A	12:09/12:54	12:23:00				1		A
2017-10-25	A	12:09/12:54	12:24:00				1	TE TO A	TO
2017-10-25	A	12:09/12:54	12:24:00												6
2017-10-25	A	12:09/12:54	12:24:00	0 x 6
2017-10-25	A	12:09/12:54	12:25:00				1	TE TOA	TOA	1	2	2
2017-10-25	A	12:09/12:54	12:25:00	1	TE TO A	TO
2017-10-25	A	12:09/12:54	12:32:00				1		TO
2017-10-25	A	12:09/12:54	12:37:00				1
2017-10-25	A	12:09/12:54	12:47:00				1		TOA	1	2	1
2017-10-26	A	9:30/10:15	09:33:00				1	TE TO	TO	1	2	1
2017-10-26	A	9:30/10:15	09:38:00				1		A
2017-10-26	A	9:30/10:15	09:39:00												2
2017-10-26	A	9:30/10:15	09:39:00	0
2017-10-26	A	9:30/10:15	09:53:00				1	TE TO A	A	1	2	1
2017-10-26	A	9:30/10:15	09:57:00				1
2017-10-26	A	9:30/10:15	09:58:00				1		TETO
2017-10-26	A	9:30/10:15	10:09:00				1		A	1	4	1
2017-10-26	A	10:16/11:01	10:19:00				1			1	2
2017-10-26	A	10:16/11:01	10:18:00												2
2017-10-26	A	10:16/11:01	10:19:00	0 x 5
2017-10-26	A	10:16/11:01	10:23:00	1	TE TO A	A
2017-10-26	A	10:16/11:01	10:28:00	1	TE TO A	A				1	2	2
2017-10-26	A	10:16/11:01	10:33:00				1		TO
2017-10-26	A	10:16/11:01	10:35:00				1		A
2017-10-26	A	10:16/11:01	10:36:00	1	TE TO A	TO				1	3	2
2017-10-26	A	10:16/11:01	10:45:00				1	TO A	TO				1	0
2017-10-26	A	10:16/11:01	10:52:00	1	TETO A	TETO				1	2	1
2017-10-26	A	10:16/11:01	10:57:00				1		A
2017-10-26	A	10:16/11:01	10:57:00				1	TE TO	TO
2017-10-26	A	10:16/11:01	10:58:00	1	TETO A	TETO				1	2	1
2017-10-26	A	11:23/12:08	11:35:00	1
2017-10-26	A	11:23/12:08	11:40:00	1
2017-10-26	A	11:23/12:08	11:48:00	1	TETO A	TETO				1	3	2
2017-10-26	A	11:23/12:08	11:50:00	0 x 3
2017-10-26	A	11:23/12:08	11:55:00				1	TETO A	TETO	1	2	2
2017-10-26	A	12:10/12:55	12:14:00				1	TE TO A	TO
2017-10-26		12:10/12:55	12:14:00										1	0
2017-10-26	A	12:10/12:55	12:15:00										1	0
2017-10-26	A	12:10/12:55	12:16:00	0 x 3											2
2017-10-26	A	12:10/12:55	12:16:00
2017-10-26	A	12:10/12:55	12:17:00				1		A
2017-10-26	A	12:10/12:55	12:21:00				1		A
2017-10-26	A	12:10/12:55	12:29:00				1	TO A	A
2017-10-26	A	12:10/12:55	12:00:00
2017-10-26	A	12:10/12:55	12:30:00	1	TE TO A	TO				1	2	1
2017-10-26	A	12:10/12:55	12:31:00				1	TETO A	TETO
2017-10-26	A	12:10/12:55	12:40:00	1	TETO A
2017-10-26	A	12:10/12:55	12:43:00				1	TE TO A	TO
2017-10-26	A	12:10/12:55	12:50:00				1	TE TOA	TE
2017-10-26	A	12:10/12:55	12:53:00				1
2017-10-02	A	11:07/11:52	11:12:00				1
2017-10-27	A	11:07/11:52	11:17:00	1	TETO A	A				1	2	2
2017-10-27	A	11:07/11:52	11:25:00				1	TE TO	TO
2017-10-27	A	11:07/11:52	11:26:00	0 x 6
2017-10-27	A	11:07/11:52	11:27:00												1
2017-10-27	A	11:07/11:52	11:28:00										1	0
2017-10-27	A	11:07/11:52	11:30:00										1	0
2017-10-27	A	11:07/11:52	11:31:00	1	TETO A	TETO				1	3	2
2017-10-27	A	11:07/11:52	11:37:00	1	TETO A	TETO				1	5	2	1	1
2017-10-27	A	11:07/11:52	11:38:00	1	TE TO A	TO
2017-10-27	A	11:07/11:52	11:48:00				1
2017-10-27	A	11:07/11:52	11:49:00	1	TE TOA	TOA				1	3	3
2017-10-27	A	11:53/12:38	12:00:00				1		A
2017-10-27	A	11:53/12:38	12:01:00				1		TE	1	2	2
2017-10-27	A	11:53/12:38	12:02:00				1
2017-10-27	A	11:53/12:38	12:14:00	1	TE TO A	TO				1	2	2
2017-10-27	A	11:53/12:38	12:18:00				1
2017-10-27	A	11:53/12:38	12:20:00				1	TETO A	TETO
2017-10-27	A	14:15/15:00	14:21:00				1	TE TO A	TO	1	2	2
2017-10-27	A	14:15/15:00	14:24:00				1	TETO A	TETO	1	3	1
2017-10-27	A	14:15/15:00	14:26:00	0x4
2017-10-27	A	14:15/15:00	14:28:00				1								1
2017-10-27	A	14:15/15:00	14:29:00				1		A
2017-10-27	A	14:15/15:00	14:45:00	1	TETO A	TETO				1	2	1
2017-10-27	A	14:15/15:00	14:55:00	1	TETO A	TETO				1	2	2
2017-10-27	A	15:01/15:36	15:25:00				1
2017-10-27	A	15:01/15:36	15:36:00				1
2017-11-02	A	9:32/10:17	09:45:00				1		TO	1	2	1
2017-11-02	A	9:32/10:17	09:46:00				1
2017-11-02	A	9:32/10:17	09:50:00	0 x 2
2017-11-02	A	9:32/10:17	09:55:00												1
2017-11-02	A	9:32/10:17	10:00:00				1
2017-11-02	A	9:32/10:17	11:04:00				1	TE TO A	TO	1	2	1
2017-11-02	A	9:32/10:17	10:05:00	1						1	2	0
2017-11-02	A	9:32/10:17	10:06:00				1		TETO
2017-11-02	A	9:32/10:17	10:08:00	1
2017-11-02	A	9:32/10:17	10:15:00				1		A
2017-11-02	A	10:22/11:07	10:24:00				1		A
2017-11-02	A	10:22/11:07	10:29:00				1	TETO A	TETO
2017-11-02	A	10:22/11:07	10:29:00	0 x 2
2017-11-02	A	10:22/11:07	10:30:00												2
2017-11-02	A	10:22/11:07	10:31:00	1	TETO A	TO				1	3	2
2017-11-02	A	10:22/11:07	10:33:00				1	TE TO A	TO
2017-11-02	A	10:22/11:07	10:40:00				1		A	1	2	2
2017-11-02	A	10:22/11:07	10:41:00	1	TE TOA	TETO							1	1
2017-11-02	A	10:22/11:07	10:43:00				1	TO A	TO	1	3	1
2017-11-02	A	10:22/11:07	10:55:00	1	TETO A	TETO				1	4	1
2017-11-02	A	10:22/11:07	11:04:00				1		TO
2017-11-02	A	9:32/10:17	09:34:00				1
2017-11-02	A	9:32/10:17	09:35:00	1	TE TO A	TO				1	3	1
2017-11-02	A	9:32/10:17	09:37:00	0 x 7
2017-11-02	A	9:32/10:17	09:40:00												4
2017-11-02	A	9:32/10:17	09:42:00										1	0
2017-11-02	A	9:32/10:17	09:45:00	1	TE TOA	TE
2017-11-02	A	9:32/10:17	09:46:00				1		TO
2017-11-02	A	9:32/10:17	09:51:00				1	TETO A	A
2017-11-02	A	9:32/10:17	09:53:00				1	TE TO A	TO	1	2	2
2017-11-02	A	9:32/10:17	09:54:00				1
2017-11-02	A	9:32/10:17	09:59:00	1		TOT				1	2	1
2017-11-02	A	9:32/10:17	10:02:00				1	TE TOA	TOA
2017-11-02	A	9:32/10:17	10:09:00				1	TE TO A	TO	1	2	?
2017-11-02	A	9:32/10:17	10:12:00	1		TOT				1	3	1
2017-11-02	A	9:32/10:17	10:13:00				1	TE TO A	TO
2017-11-02	A	9:32/10:17	10:13:00	1	TETO A	TETO
2017-11-02	A	9:32/10:17	11:17:00				1	TE TOA	TOA
2017-11-02	A	10:22/11:07	10:22:00				1		A
2017-11-02	A	10:22/11:07	10:28:00				1		TO
2017-11-02	A	10:22/11:07	10:34:00				1	TE TO A	TO	1	3	2
2017-11-02	A	10:22/11:07	10:46:00				1	TE TO A	TO	1	3	1
2017-11-02	A	10:22/11:07	10:48:00				1		TO
2017-11-02	A	10:22/11:07	10:51:00				1		TO
2017-11-02	A	10:22/11:07	10:53:00				1
2017-11-02	A	10:22/11:07	10:55:00				1	TO A	TO
2017-11-02	A	10:22/11:07	11:07:00				1		A
2017-11-03	A	9:22/10:07	09:22:00	1	TETO A	TETO				1	4	?
2017-11-03	A	9:22/10:07	09:25:00	0x4
2017-11-03	A	9:22/10:07	09:26:00												4
2017-11-03	A	9:22/10:07	09:30:00				1	TE TO	TO	1	2	1
2017-11-03	A	9:22/10:07	09:35:00				1
2017-11-03	A	9:22/10:07	09:39:00				1	TE TO A	TO	1	2	2
2017-11-03	A	9:22/10:07	09:40:00				1		A
2017-11-03	A	9:22/10:07	09:45:00	1	TE TO A	TO				1	4	3
2017-11-03	A	9:22/10:07	09:53:00	1	TE TO A	TO				1	4	?
2017-11-03	A	9:22/10:07	09:59:00	1	TE TO A	TO				1	3	2	1	1
2017-11-03	A	9:22/10:07	10:04:00				1	TE TO A	A
2017-11-03	A	9:22/10:07	10:07:00				1		TO	1	2	1
2017-11-03	A	10:08/10:53	10:08:00				1		TE
2017-11-03	A	10:08/10:53	10:16:00				1		A
2017-11-03	A	10:08/10:53	10:17:00	0X4
2017-11-03	A	10:08/10:53	10:17:00				1		TE						1
2017-11-03	A	10:15/12:00	11:17:00				1	TETO A	TETO	1	3	2
2017-11-03	A	10:15/12:00	11:18:00	1	TETO A	TETO				1	4	2
2017-11-03	A	10:15/12:00	11:20:00	0X4
2017-11-03	A	10:15/12:00	11:22:00	1		TOT				1	3	1
2017-11-03	A	10:15/12:00	11:30:00				1	TETO A	A	1	2	2
2017-11-03	A	10:15/12:00	11:40:00				1		TE
2017-11-03	A	10:15/12:00	11:42:00				1
2017-11-03	A	10:15/12:00	11:46:00				1		TO
2017-11-03	A	10:15/12:00	11:50:00	1	TE TO A	TO
2017-11-03	A	10:15/12:00	11:52:00	1	TETO A	TETO
2017-11-03	A	10:15/12:00	11:57:00				1
2017-11-03	A	12:01/12:46	12:03:00				1		TOT	1	2	1
2017-11-03	A	12:01/12:46	12:04:00				1	TETO A	A
2017-11-03	A	12:01/12:46	12:05:00	0X7
2017-11-03	A	12:01/12:46	12:05:00												3
2017-11-03	A	12:01/12:46	12:05:00												3
2017-11-03	A	12:01/12:46	12:06:00				1	TE TO A
2017-11-03	A	12:01/12:46	12:07:00	1	TETO A	TETO				1	2	1
2017-11-03	A	12:01/12:46	12:10:00				1	TETO A	A
2017-11-03	A	12:01/12:46	12:13:00	1	TE TO A	TO				1	3	2
2017-11-03	A	12:01/12:46	12:18:00				1	TE TO A	TO	1	2	1
2017-11-03	A	12:01/12:46	12:26:00	1	TETO A	TETO				1	3	3	1	1
2017-11-03	A	12:01/12:46	12:31:00	1	TE TO A	TO				1	2	1
2017-11-03	A	12:01/12:46	12:34:00	1	TETO A	A
2017-11-03	A	12:01/12:46	12:36:00				1		TO	1	2	1
2017-11-03	A	12:01/12:46	12:41:00	1	TETO A	TETO				1	5	?
2017-11-03	A	12:01/12:46	12:41:00				1		A
2017-11-10	A	11:40/12:25	11:44:00				1		TO
2017-11-10	A	11:40/12:25	11:45:00	0X6
2017-11-10	A	11:40/12:25	11:49:00				1
2017-11-10	A	11:40/12:25	11:57:00				1	TE TO	TE
2017-11-10	A	11:40/12:25	12:01:00	1	TE TO A	TO				1	2	1
2017-11-10	A	11:40/12:25	12:06:00				1	TE TO A	TO	1	2	2
2017-11-10	A	11:40/12:25	12:08:00	1	TE TO A	TO
2017-11-10	A	11:40/12:25	12:09:00				1		A
2017-11-10	A	12:28/13:13	12:29:00				1								1
2017-11-10	A	12:28/13:13	12:40:00				1
2017-11-10	A	12:28/13:13	12:40:00	0X2
2017-11-10	A	12:28/13:13	12:56:00				1		A
2017-11-10	A	12:28/13:13	13:03:00				1		TO
2017-11-10	A	12:28/13:13	13:09:00	1	TETO A	TETO
2017-11-10	A	12:28/13:13	13:10:00	1	TE TO A	TO				1	2	1
2017-09-29	C	14:30/16.10	14:30:00				1		TO	1	2	2
2017-09-29	C	14:30/16.10	14:30:00				1
2017-09-29	C	14:30/16.10	14:38:00	1		TOT
2017-09-29	C	14:30/16.10	14:41:00	1	TE TO A	TO				1	2	2
2017-09-29	C	14:30/16.10	14:51:00				1
2017-09-29	C	14:30/16.10	14:54:00	1	TETO A	TO				1	2	2
2017-09-29	C	14:30/16.10	14:55:00	1	TETO A	TETO
2017-09-29	C	14:30/16.10	14:57:00	1		TOT
2017-09-29	C	14:30/16.10	15:09:00	1	TE TO A	TO
2017-09-29	C	14:30/16.10	15:11:00	1
2017-09-29	C	14:30/16.10	15:13:00	1		TOT
2017-09-29	C	14:30/16.10	15:15:00													1
2017-09-29	C	14:30/16.10	15:16:00				1		TETO	1	2	1
2017-09-29	C	14:30/16.10	15:20:00	0
2017-09-29	C	14:30/16.10	15:22:00				1		TE
2017-09-29	C	14:30/16.10	15:26:00	0
2017-09-29	C	14:30/16.10	15:27:00	0
2017-09-29	C	14:30/16.10	15:28:00				1
2017-09-29	C	14:30/16.10	15:29:00												1
2017-09-29	C	14:30/16.10	15:31:00	1	TETO A	TETO
2017-09-29	C	14:30/16.10	15:33:00	0
2017-09-29	C	14:30/16.10	15:34:00				1	TETO A	TETO A	1	2	1
2017-09-29	C	14:30/16.10	15:51:00	0
2017-09-29	C	14:30/16.10	15:52:00	1	TE TO A	A				1	2	1
2017-09-29	C	14:30/16.10	15:53:00	0
2017-09-29	C	14:30/16.10	15:55:00	0
2017-09-29	C	14:30/16.10	16:02:00				1		TE	1	3	2
2017-09-29	C	14:30/16.10	16:04:00				1		TE	1	2	1
2017-09-29	C	14:30/16.10	16:06:00	0
2017-09-30	C	11:18/13:07	11:22:00				1
2017-09-30	C	11:18/13:07	11:26:00	1	TE TO A	TO				1	2	1
2017-09-30	C	11:18/13:07	11:33:00	0
2017-09-30	C	11:18/13:07	11:36:00													1
2017-09-30	C	11:18/13:07	11:38:00												1
2017-09-30	C	11:18/13:07	11:41:00	0
2017-09-30	C	11:18/13:07	11:45:00				1	TE TOA	TE
2017-09-30	C	11:18/13:07	11:48:00				1	TE TO A	TO	1	3	1
2017-09-30	C	11:18/13:07	11:50:00				1
2017-09-30	C	11:18/13:07	11:52:00				1	TE TO A	A
2017-09-30	C	11:18/13:07	11:55:00	0
2017-09-30	C	11:18/13:07	11:55:00	1	TE TO A	TO				1	2	1
2017-09-30	C	11:18/13:07	11:56:00	1		TOT				1	2	1
2017-09-30	C	11:18/13:07	11:56:00	0
2017-09-30	C	11:18/13:07	12:00:00				1
2017-09-30	C	11:18/13:07	12:02:00	0
2017-09-30	C	11:18/13:07	12:04:00	1
2017-09-30	C	11:18/13:07	12:05:00	0
2017-09-30	C	11:18/13:07	12:06:00	0						1	2	0
2017-09-30	C	11:18/13:07	12:10:00												1
2017-09-30	C	11:18/13:07	12:11:00	0
2017-09-30	C	11:18/13:07	12:11:00				1		TO
2017-09-30	C	11:18/13:07	12:16:00				1		TETO
2017-09-30	C	11:18/13:07	12:16:00												1
2017-09-30	C	11:18/13:07	12:18:00				1		TE
2017-09-30	C	11:18/13:07	12:19:00
2017-09-30	C	11:18/13:07	12:37:00				1	TE TO A	TO
2017-09-30	C	11:18/13:07	12:44:00	1	TETO A	TETO
2017-09-30	C	11:18/13:07	12:45:00	0
2017-09-30	C	11:18/13:07	12:47:00	1	TETO A	A
2017-09-30	C	11:18/13:07	12:50:00	1		TETO
2017-09-30	C	11:18/13:07	12:55:00				1		TO
2017-09-30	C	11:18/13:07	13:02:00				1		A
2017-09-30	C	11:18/13:07	13:04:00				1		TOT
2017-09-30	C	11:18/13:07	13:07:00	1	TE TO A	TO
2017-10-01	C	09:49/11:36	10:00:00	1	TETO A	A				1	2	1
2017-10-01	C	09:49/11:36	10:02:00				1	TE TO	TO
2017-10-01	C	09:49/11:36	10:28:00	0
2017-10-01	C	09:49/11:36	10:29:00	0
2017-10-01	C	09:49/11:36	10:31:00				1
2017-10-01	C	09:49/11:36	10:31:00				1
2017-10-01	C	09:49/11:36	10:32:00				1			1	2	1
2017-10-01	C	09:49/11:36	10:47:00				1	TE TO A	TO
2017-10-01	C	09:49/11:36	10:56:00	1	TETO A	TETO				1	2	1
2017-10-01	C	09:49/11:36	11:00:00				1	TETO A	A	1	2	1
2017-10-01	C	09:49/11:36	11:18:00	1		TOT				1	2	1
2017-10-01	C	09:49/11:36	11:18:00				1		TETO
2017-10-01	C	09:49/11:36	11:20:00										1	0
2017-10-01	C	09:49/11:36	11:24:00				1		TE
2017-10-01	C	09:49/11:36	11:26:00				1		TO
2017-10-01	C	09:49/11:36	11:26:00	1	TETO A	TETO
2017-10-01	C	09:49/11:36	11:29:00												1
2017-10-01	C	09:49/11:36	11:30:00										1	0
2017-10-01	C	09:49/11:36	11:34:00				1		TETO
2017-10-01	C	09:49/11:36	11:34:00				1		A
2017-10-01	C	09:49/11:36	11:35:00	1	TE TOA	TOA				1	2	2
2017-10-01	C	09:49/11:36	11:35:00				1		TO
2017-10-02	C	10:25/13:50	10:26:00	1	TE TO A	TO
2017-10-02	C	10:25/13:50	10:27:00	0
2017-10-02	C	10:25/13:50	10:32:00				1	TETO A
2017-10-02	C	10:25/13:50	10:37:00				1		TETO
2017-10-02	C	10:25/13:50	10:38:00				1	TETO A		1	3	3
2017-10-02	C	10:25/13:50	10:42:00	0
2017-10-02	C	10:25/13:50	10:43:00				1		TO
2017-10-02	C	10:25/13:50	10:46:00	0
2017-10-02	C	10:25/13:50	10:47:00	1	TETO A	A
2017-10-02	C	10:25/13:50	10:49:00				1	TETO A
2017-10-02	C	10:25/13:50	10:51:00				1		TO
2017-10-02	C	10:25/13:50	10:52:00	1	TETO A	A				1	2	1
2017-10-02	C	10:25/13:50	10:54:00				1		A
2017-10-02	C	10:25/13:50	10:56:00	1	TE TO A	TO
2017-10-02	C	10:25/13:50	11:00:00				1	TETO A	TETO
2017-10-02	C	10:25/13:50	11:02:00	0
2017-10-02	C	10:25/13:50	11:02:00				1		A
2017-10-02	C	10:25/13:50	11:04:00	1	TETO A	TETO
2017-10-02	C	10:25/13:50	11:07:00	0
2017-10-02	C	10:25/13:50	11:08:00	1	TE TO A					1	2	2
2017-10-02	C	10:25/13:50	11:10:00	0
2017-10-02	C	10:25/13:50	11:14:00	1
2017-10-02	C	10:25/13:50	11:18:00				1	TETO A
2017-10-02	C	10:25/13:50	11:29:00	1	TETO A	TETO				1	4	2
2017-10-02	C	10:25/13:50	11:36:00				1		A	1	2	1
2017-10-02	C	10:25/13:50	11:39:00				1	TE TO A	TO	1	3	2
2017-10-02	C	10:25/13:50	11:39:00				1		TE	1	2	1
2017-10-02	C	10:25/13:50	11:42:00				1			1	3	2
2017-10-02	C	10:25/13:50	11:48:00	0
2017-10-02	C	10:25/13:50	11:48:00				1
2017-10-02	C	10:25/13:50	11:50:00				1
2017-10-02	C	10:25/13:50	11:52:00	1	TE TO A	TO				1	2	1
2017-10-02	C	10:25/13:50	11:52:00				1	TE TO A	TO	1	3	1
2017-10-02	C	10:25/13:50	11:53:00				1		A	1	4	4
2017-10-02	C	10:25/13:50	11:53:00				1
2017-10-02	C	10:25/13:50	11:54:00	1
2017-10-02	C	10:25/13:50	12:20:00	1
2017-10-02	C	10:25/13:50	12:22:00				1	TETO A	TETO
2017-10-02	C	10:25/13:50	12:23:00	0
2017-10-02	C	10:25/13:50	12:27:00	1	TE TO A	TO				1	3	1
2017-10-02	C	10:25/13:50	12:27:00				1	TETO A	A
2017-10-02	C	10:25/13:50	12:29:00				1		TE
2017-10-02	C	10:25/13:50	12:29:00				1		A	1	2	1
2017-10-02	C	10:25/13:50	12:30:00				1
2017-10-02	C	10:25/13:50	12:31:00				1	TETO A	A
2017-10-02	C	10:25/13:50	12:34:00				1			1	2	2
2017-10-02	C	10:25/13:50	12:37:00	1	TETO A	TETO				1	2	1
2017-10-02	C	10:25/13:50	12:38:00				1		TE
2017-10-02	C	10:25/13:50	12:39:00				1	TE TO A	TE
2017-10-02	C	10:25/13:50	12:40:00				1
2017-10-02	C	10:25/13:50	12:49:00	1	TE TO A	TO
2017-10-02	C	10:25/13:50	12:50:00	0
2017-10-02	C	10:25/13:50	12:52:00				1
2017-10-02	C	10:25/13:50	12:54:00				1
2017-10-02	C	10:25/13:50	12:56:00	1	TETO A	TETO
2017-10-02	C	10:25/13:50	13:00:00				1	TE TO A
2017-10-02	C	10:25/13:50	13:05:00	0
2017-10-02	C	10:25/13:50	13:05:00	1	TETO A	TO				1	3	2
2017-10-02	C	10:25/13:50	13:06:00				1	TETO A	TETO
2017-10-02	C	10:25/13:50	13:08:00				1		TETO	1	2	1
2017-10-02	C	10:25/13:50	13:13:00				1		A
2017-10-02	C	10:25/13:50	13:15:00	1		TOT
2017-10-02	C	10:25/13:50	13:16:00	1	TE TO A	TE
2017-10-02	C	10:25/13:50	13:17:00				1		A
2017-10-02	C	10:25/13:50	13:22:00	1	TETO A	TETO
2017-10-02	C	10:25/13:50	13:29:00				1
2017-10-02	C	10:25/13:50	13:32:00				1	TE TO	TO	1	3	2
2017-10-02	C	10:25/13:50	13:34:00	1	TE TO A	TO				1	5	5
2017-10-02	C	10:25/13:50	13:49:00				1		TE
2017-10-04	C	10:22/11:07	10:23:00	1		TOT
2017-10-04	C	10:22/11:07	10:27:00	1	TETO A	A
2017-10-04	C	10:22/11:07	10:28:00	0
2017-10-04	C	10:22/11:07	10:32:00	0
2017-10-04	C	10:22/11:07	10:37:00				1		A	1	2	1
2017-10-04	C	10:22/11:07	10:38:00	1	TE TO A
2017-10-04	C	10:22/11:07	10:40:00	0						1	2	0
2017-10-04	C	10:22/11:07	10:42:00				1	TE TO	TO
2017-10-04	C	10:22/11:07	10:49:00	1	TETO A	TETO				1	2	1
2017-10-04	C	10:22/11:07	10:53:00				1	TE TO A	TO
2017-10-04	C	10:22/11:07	10:57:00	0
2017-10-04	C	10:22/11:07	11:02:00				1
2017-10-04	C	10:22/11:07	11:02:00				1		TO
2017-10-04	C	11:08/11:53	11:11:00				1
2017-10-04	C	11:08/11:53	11:12:00				1		TO	1	2	1
2017-10-04	C	11:08/11:53	11:15:00				1
2017-10-04	C	11:08/11:53	11:23:00				1		A
2017-10-04	C	11:08/11:53	11:23:00				1		TO
2017-10-04	C	11:08/11:53	11:24:00				1
2017-10-04	C	11:08/11:53	11:26:00				1		A
2017-10-04	C	11:08/11:53	11:27:00				1		TO
2017-10-04	C	11:08/11:53	11:34:00				1		TO
2017-10-04	C	11:08/11:53	11:43:00				1
2017-10-04	C	11:08/11:53	11:46:00				1		TO
2017-10-04	C	11:08/11:53	11:47:00				1	TE TO A	TO	1	2	1
2017-10-04	C	11:08/11:53	11:48:00				1	TE TO A	TO
2017-10-04	C	11:08/11:53	11:50:00				1
2017-10-04	C	11:08/11:53	11:52:00				1	TE TO A	TO
2017-10-05	C	9:35/10:20	09:36:00	1	TE TO A	TE				1	3	2
2017-10-05	C	9:35/10:20	09:44:00				1
2017-10-05	C	9:35/10:20	09:46:00	0
2017-10-05	C	9:35/10:20	09:50:00				1
2017-10-05	C	9:35/10:20	09:54:00	0
2017-10-05	C	9:35/10:20	09:57:00	1	TE TO A	TO				1	2	1
2017-10-05	C	9:35/10:20	10:00:00	1	TETO A
2017-10-05	C	9:35/10:20	10:02:00				1		A
2017-10-05	C	9:35/10:20	10:04:00	0
2017-10-05	C	9:35/10:20	10:05:00				1
2017-10-05	C	9:35/10:20	10:07:00	1	TETO A	TETO
2017-10-05	C	9:35/10:20	10:14:00				1	TE TO A	A
2017-10-05	C	9:35/10:20	10:19:00				1		A
2017-10-05	C	10:21/11:06	10:22:00	1
2017-10-05	C	10:21/11:06	10:28:00				1		A	1	2	2
2017-10-05	C	10:21/11:06	10:29:00	1	TE TO A	TO				1	2	1
2017-10-05	C	10:21/11:06	10:31:00				1
2017-10-05	C	10:21/11:06	10:32:00	1
2017-10-05	C	10:21/11:06	10:40:00				1
2017-10-05	C	10:21/11:06	10:51:00				1
2017-10-05	C	10:21/11:06	10:56:00				1	TE TO A	TO
2017-10-08	C	12:30/13:15	12:31:00	0
2017-10-08	C	12:30/13:15	12:33:00				1	TE TO A	TO	1	2	1
2017-10-08	C	12:30/13:15	12:36:00	0
2017-10-08	C	12:30/13:15	12:40:00				1		TO	1	2	1
2017-10-08	C	12:30/13:15	12:42:00	1	TETO A	A
2017-10-08	C	12:30/13:15	12:45:00	1	TE TO A	TO				1	2	2
2017-10-08	C	12:30/13:15	12:47:00	0
2017-10-08	C	12:30/13:15	12:49:00				1		TO
2017-10-08	C	12:30/13:15	13:00:00	1	TE TO A	TE				1	2	1
2017-10-08	C	12:30/13:15	13:03:00	0
2017-10-08	C	12:30/13:15	13:05:00				1		TO
2017-10-08	C	12:30/13:15	13:10:00	1	TE TO A	TO				1	2	1
2017-10-08	C	12:30/13:15	13:12:00	1	TE TO A	A
2017-10-08	C	12:30/13:15	13:13:00	1	TE TO A	TO				1	2	1
2017-10-08	C	12:30/13:15	13:14:00				1		A
2017-10-08	C	13:16/14:01	13:18:00	0
2017-10-08	C	13:16/14:01	13:22:00				1
2017-10-08	C	13:16/14:01	13:40:00				1
2017-10-08	C	13:16/14:01	13:43:00				1	TETO A	TETO	1	2	1
2017-10-08	C	14:20/15:05	14:25:00				1	TETO A	TETO	1	2	2
2017-10-08	C	14:20/15:05	14:30:00	0
2017-10-08	C	14:20/15:05	14:33:00	1	TE TO A					1	2	1
2017-10-08	C	14:20/15:05	14:36:00				1		A
2017-10-08	C	14:20/15:05	14:39:00	1	TETO A	TETO
2017-10-08	C	14:20/15:05	14:40:00				1		A
2017-10-08	C	14:20/15:05	14:45:00				1	TE TO A	TO	1	2	2
2017-10-08	C	14:20/15:05	14:52:00	0
2017-10-08	C	14:20/15:05	14:57:00	1	TETO A	TETO
2017-10-08	C	14:20/15:05	15:03:00	1	TE TOA	TOA				1	2	2
2017-10-08	C	15:07/15:52	15:08:00				1
2017-10-08	C	15:07/15:52	15:09:00				1	TETO A	TETO	1	2	1
2017-10-08	C	15:07/15:52	15:22:00				1		TO
2017-10-08	C	15:07/15:52	15:33:00				1	TE TO A	TO	1	2	1
2017-10-09	C	14:00/14:45	14:05:00	0
2017-10-09	C	14:00/14:45	14:06:00				1
2017-10-09	C	14:00/14:45	14:07:00	1	TE TO A
2017-10-09	C	14:00/14:45	14:10:00	0
2017-10-09	C	14:00/14:45	14:12:00				1
2017-10-09	C	14:00/14:45	14:17:00				1	TE TO A	TO
2017-10-09	C	14:00/14:45	14:21:00				1
2017-10-09	C	14:00/14:45	14:26:00				1	TETO A	TETO	1	2	1
2017-10-09	C	14:00/14:45	14:31:00	1	TETO A	TETO
2017-10-09	C	14:00/14:45	14:37:00	1	TE TO A	TO				1	2	1
2017-10-09	C	14:52/15:37	14:55:00	1	TE TO A	TO				1	1	1
2017-10-09	C	14:52/15:37	15:01:00	0
2017-10-09	C	14:52/15:37	15:03:00	1	TE TO A	TO				1	2	1
2017-10-09	C	14:52/15:37	15:11:00	1	TE TO A	TO
2017-10-09	C	14:52/15:37	15:17:00	1	TETO A	TO
2017-10-09	C	14:52/15:37	15:17:00	1	TE TOA	TOA
2017-10-09	C	14:52/15:37	15:28:00	1	TE TO A	A
2017-10-09	C	14:52/15:37	15:30:00				1		A
2017-10-10	C	11:40/12:25	11:40:00				1		TO
2017-10-10	C	11:40/12:25	11:41:00	0
2017-10-10	C	11:40/12:25	11:49:00	1	TE TO A	TO				1	2	2
2017-10-10	C	11:40/12:25	11:50:00				1	TE TO A	TETO	1	2	1
2017-10-10	C	11:40/12:25	12:02:00	0
2017-10-10	C	11:40/12:25	12:05:00				1		A
2017-10-10	C	11:40/12:25	12:08:00	1	TE TO A	TO				1	3	2
2017-10-10	C	11:40/12:25	12:13:00	1	TE TO A	A
2017-10-10	C	13:33/14:18	13:33:00	1	TETO A	TETO				1	2	1
2017-10-10	C	13:33/14:18	13:40:00				1		A
2017-10-10	C	13:33/14:18	13:44:00				1		TETO
2017-10-10	C	13:33/14:18	13:47:00	0
2017-10-10	C	13:33/14:18	13:51:00	1	TE TO A
2017-10-10	C	13:33/14:18	14:02:00	1	TE TO A	TO				1	2	2
2017-10-10	C	13:33/14:18	14:05:00				1		TE
2017-10-10	C	13:33/14:18	14:14:00	1	TE TO A	TO
2017-10-11	C	14:16/15:01	14:17:00				1
2017-10-11	C	14:16/15:01	14:18:00				1		A
2017-10-11	C	14:16/15:01	14:21:00	1	TE TO A	TO
2017-10-11	C	14:16/15:01	14:31:00	1	TE TO A	TO				1	2	1
2017-10-11	C	14:16/15:01	14:33:00				1	TETO A	A
2017-10-11	C	14:16/15:01	14:33:00				1		A
2017-10-11	C	14:16/15:01	14:33:00				1
2017-10-11	C	14:16/15:01	14:40:00				1
2017-10-11	C	14:16/15:01	14:45:00	1	TETO A	A
2017-10-11	C	14:16/15:01	14:47:00				1		TO	1	2	1
2017-10-11	C	14:16/15:01	14:50:00				1		TO	1	2	1
2017-10-11	C	14:16/15:01	14:59:00				1
2017-10-11	C	15:02/15:47	15:07:00	1	TETO A	TETO				1	2	1
2017-10-11	C	15:02/15:47	15:10:00				1		A
2017-10-11	C	15:02/15:47	15:32:00				1	TE TO A	TO
2017-10-11	C	15:02/15:47	15:47:00				1
2017-10-12	C	10:26/11:11	10:26:00				1		A
2017-10-12	C	10:26/11:11	10:18:00	1	TETO A	A				1	2	1
2017-10-12	C	10:26/11:11	10:33:00				1	TETO A	TETO
2017-10-12	C	10:26/11:11	10:39:00				1	TE TO A	TO
2017-10-12	C	10:26/11:11	10:44:00	0
2017-10-12	C	10:26/11:11	10:48:00	0
2017-10-12	C	10:26/11:11	10:49:00	1	TETO A	A
2017-10-12	C	10:26/11:11	10:56:00	1	TE TO A	TO
2017-10-12	C	10:26/11:11	11:01:00				1	TETO A	A	1	3	1
2017-10-12	C	10:26/11:11	11:03:00				1	TE TO A	TO
2017-10-12	C	10:26/11:11	11:04:00	1	TE TOA	TOA				1	3	1
2017-10-12	C	10:26/11:11	11:04:00	1	TE TOA	TOA				1	2	2
2017-10-12	C	11:12/11:57	11:13:00				1	TO A	TO	1	2	2
2017-10-12	C	11:12/11:57	11:14:00	0
2017-10-12	C	11:12/11:57	11:18:00	0									1	1
2017-10-12	C	11:12/11:57	11:21:00	1	TETO A	TETO				1	2	2	1	0
2017-10-12	C	11:12/11:57	11:23:00	0
2017-10-12	C	11:12/11:57	11:26:00				1
2017-10-12	C	11:12/11:57	11:29:00				1		TO	1	2	2
2017-10-12	C	11:12/11:57	11:31:00				1
2017-10-12	C	11:12/11:57	11:34:00	0									1	0
2017-10-12	C	11:12/11:57	11:39:00				1
2017-10-12	C	11:12/11:57	11:39:00	0
2017-10-12	C	11:12/11:57	11:44:00				1	TE TO A	TO
2017-10-12	C	11:12/11:57	11:50:00				1
2017-10-12	C	11:12/11:57	11:51:00	1	TE TO A	TO
2017-10-13	C	13:46/14:31	13:46:00	1	TETO A
2017-10-13	C	13:46/14:31	13:52:00	0
2017-10-13	C	13:46/14:31	14:03:00				1		TO
2017-10-13	C	13:46/14:31	14:06:00				1		A
2017-10-13	C	13:46/14:31	14:13:00	1	TETO A	A				1	2	1
2017-10-13	C	13:46/14:31	14:13:00				1
2017-10-13	C	13:46/14:31	14:20:00	0
2017-10-13	C	13:46/14:31	14:27:00	1	TE TO A	TO
2017-10-13	C	14:33/15:18	14:42:00				1
2017-10-13	C	14:33/15:18	14:52:00				1
2017-10-13	C	14:33/15:18	14:53:00				1
2017-10-13	C	14:33/15:18	15:00:00				1	TE TO A	TE	1	2	1
2017-10-13	C	14:33/15:18	15:04:00				1		TO	1	2	1
2017-10-13	C	14:33/15:18	15:13:00				1		TO
2017-10-16	C	11:01/11:46	11:04:00				1
2017-10-16	C	11:01/11:46	11:16:00	0
2017-10-16	C	11:01/11:46	11:17:00	1	TE TO A	TO				1	2	1
2017-10-16	C	11:01/11:46	11:20:00				1		A
2017-10-16	C	12:39/13:24	12:45:00				1
2017-10-16	C	12:39/13:24	12:47:00				1	TETO A	TETO	1	2	1
2017-10-16	C	12:39/13:24	12:53:00				1
2017-10-16	C	12:39/13:24	12:53:00				1		TO
2017-10-16	C	12:39/13:24	13:01:00				1	TETO A	TETO
2017-10-16	C	12:39/13:24	13:16:00	0
2017-10-16	C	12:39/13:24	13:23:00				1	TETO A
2017-10-17	C	11:26/12:11	11:28:00				1
2017-10-17	C	11:26/12:11	11:30:00	1	TETO A	TETO				1	3	2
2017-10-17	C	11:26/12:11	11:36:00	0
2017-10-17	C	11:26/12:11	11:44:00	1	TE TO A	TO							1
2017-10-17	C	11:26/12:11	11:50:00				1		TO	1	2	1
2017-10-17	C	11:26/12:11	11:51:00				1		A
2017-10-17	C	11:26/12:11	11:53:00	0
2017-10-17	C	11:26/12:11	11:56:00	1	TE TO A	A				1	2	1
2017-10-17	C	11:26/12:11	12:00:00				1		A
2017-10-17	C	11:26/12:11	12:03:00				1	TETO A	A
2017-10-17	C	11:26/12:11	12:08:00	0
2017-10-17	C	11:26/12:11	12:10:00				1	TETO A	A
2017-10-17	C	12:13/12:58	12:25:00				1
2017-10-17	C	12:13/12:58	12:30:00				1		A
2017-10-17	C	12:13/12:58	12:49:00	1	TETO A	TETO
2017-10-17	C	13:31/14:16	13:33:00	0
2017-10-17	C	13:31/14:16	13:37:00				1		A
2017-10-17	C	13:31/14:16	13:47:00	1	TETO A	TETO				1	2	1
2017-10-17	C	13:31/14:16	13:52:00				1	TE TO A	TO
2017-10-17	C	13:31/14:16	13:52:00	0
2017-10-17	C	13:31/14:16	13:57:00				1	TETO A	A
2017-10-17	C	13:31/14:16	14:00:00				1		TE
2017-10-17	C	13:31/14:16	14:04:00				1		TO
2017-10-17	C	13:31/14:16	14:08:00	1	TETO A	A
2017-10-17	C	13:31/14:16	14:08:00				1	TE TO A	A
2017-10-17	C	13:31/14:16	14:14:00	0
2017-10-17	C	14:18/15:03	14:52:00				1	TE TOA	TE
2017-10-19	C	9:45/10:30	09:45:00	0
2017-10-19	C	9:45/10:30	09:46:00				1		A
2017-10-19	C	9:45/10:30	09:51:00	1	TE TO A	TO				1	2	1
2017-10-19	C	9:45/10:30	09:52:00	0
2017-10-19	C	9:45/10:30	09:55:00				1	TE TOA	TOA
2017-10-19	C	9:45/10:30	09:56:00				1		TO
2017-10-19	C	9:45/10:30	09:58:00	0
2017-10-19	C	9:45/10:30	10:01:00	0
2017-10-19	C	9:45/10:30	10:07:00				1	TE TO	TE
2017-10-19	C	9:45/10:30	10:09:00	1	TE TOA	TOA				1	2	1
2017-10-19	C	9:45/10:30	10:10:00	1	TE TO A	TOA				1	2	2
2017-10-19	C	9:45/10:30	10:12:00				1		TO
2017-10-19	C	9:45/10:30	10:16:00	1	TE TO A	TO
2017-10-19	C	9:45/10:30	10:27:00				1		TO
2017-10-19	C	9:45/10:30	10:28:00				1	TE TO A	A
2017-10-19	C	9:45/10:30	10:29:00												4
2017-10-19	C	9:45/10:30	10:30:00	0 x 6
2017-10-19	C	10:32/11:17	10:41:00				1
2017-10-19	C	10:32/11:17	10:45:00				1
2017-10-19	C	10:32/11:17	10:50:00	1	TETO A	TETO
2017-10-19	C	10:32/11:17	10:51:00	1		TOT
2017-10-19	C	10:32/11:17	10:52:00	0
2017-10-19	C	10:32/11:17	10:55:00				1		TO
2017-10-19	C	10:32/11:17	10:56:00	0
2017-10-19	C	10:32/11:17	11:07:00	0
2017-10-20	C	11:23/12:08	11:30:00				1
2017-10-20	C	11:23/12:08	11:35:00	0
2017-10-20	C	11:23/12:08	11:37:00				1
2017-10-20	C	11:23/12:08	11:40:00	0
2017-10-20	C	11:23/12:08	11:42:00				1
2017-10-20	C	11:23/12:08	11:50:00				1		TO
2017-10-20	C	11:23/12:08	11:54:00	1	TETO A	TETO				1	2	1
2017-10-20	C	11:23/12:08	12:01:00				1
2017-10-20	C	12:10/12:55	12:12:00				1		A	1	2	1
2017-10-20	C	12:10/12:55	12:15:00	0 x 10
2017-10-20	C	12:10/12:55	12:18:00												4
2017-10-20	C	12:10/12:55	12:19:00				1	TETO A	A
2017-10-20	C	12:10/12:55	12:22:00	1	TE TOA	TE				1	2	1
2017-10-20	C	12:10/12:55	12:28:00				1	TO TE TO
2017-10-20	C	12:10/12:55	12:36:00				1	TETO A	TETO
2017-10-20	C	12:10/12:55	12:38:00				1	TO A	TO
2017-10-20	C	12:10/12:55	12:43:00				1	TO A
2017-10-20	C	12:10/12:55	12:46:00				1	TE TO A	TO	1	2	2
2017-10-20	C	12:10/12:55	12:50:00	1	TETO A	TETO
2017-10-20	C	13:52/14:37	13:55:00				1		TO
2017-10-20	C	13:52/14:37	14:16:00	1	TETO A	TETO									1
2017-10-20	C	13:52/14:37	14:20:00				1		A
2017-10-20	C	13:52/14:37	14:22:00	1		TOT
2017-10-20	C	13:52/14:37	14:30:00				1
2017-10-20	C	14:40/15:25	14:41:00				1	TETO A	TO A
2017-10-20	C	14:40/15:25	14:41:00	0 x 4
2017-10-20	C	14:40/15:25	14:42:00												3
2017-10-20	C	14:40/15:25	14:43:00				1	TETO A	A
2017-10-20	C	14:40/15:25	14:47:00				1		A
2017-10-20	C	14:40/15:25	14:58:00				1
2017-10-20	C	14:40/15:25	15:15:00	0									1	0
2017-10-20	C	14:40/15:25	15:16:00				1	TE TO A	TO	1	3	2
2017-10-20	C	14:40/15:25	15:23:00	1	TE TO A	TO				1	3	2
2017-10-21	C	10:33/11:18	10:34:00				1	TETO A	A
2017-10-21	C	10:33/11:18	10:35:00				1	TE TO A	TO	1	2	1
2017-10-21	C	10:33/11:18	10:39:00	1	TETO A	TETO				1	3	3
2017-10-21	C	10:33/11:18	10:42:00				1	TE TO A	TO	1	2	2
2017-10-21	C	10:33/11:18	10:45:00	0 x 7
2017-10-21	C	10:33/11:18	10:47:00												4
2017-10-21	C	10:33/11:18	10:49:00	1	TETO A	A
2017-10-21	C	10:33/11:18	10:58:00	1	TE TOA	TE
2017-10-21	C	10:33/11:18	11:05:00				1		A
2017-10-21	C	10:33/11:18	11:02:00	1	TE TO A	TO				1	3	2
2017-10-21	C	10:33/11:18	11:09:00	1	TE TO A	TO				1	2	1
2017-10-21	C	10:33/11:18	11:15:00				1	TE TO A	TO
2017-10-21	C	10:33/11:18	11:16:00				1
2017-10-21	C	11:21/12:07	11:27:00				1		A
2017-10-21	C	11:21/12:07	11:28:00	0 x 8
2017-10-21	C	11:21/12:07	11:29:00												6
2017-10-21	C	11:21/12:07	11:29:00	1	TETO A	TETO				1	3	2
2017-10-21	C	11:21/12:07	11:45:00	1	TE TO A	TO
2017-10-21	C	11:21/12:07	11:51:00				1		A
2017-10-21	C	11:21/12:07	11:54:00				1		A	1	2	1
2017-10-21	C	11:21/12:07	11:58:00	1	TE TOA	TE				1	2	1
2017-10-21	C	11:21/12:07	11:59:00				1			1	2	2
2017-10-21	C	11:21/12:07	12:05:00				1		TO	1	2	1
2017-10-21	C	12:38/13:23	12:38:00	1	TE TOA	TE
2017-10-21	C	12:38/13:23	12:44:00				1	TETO A	TETO
2017-10-21	C	12:38/13:23	12:50:00	0 x 6
2017-10-21	C	12:38/13:23	12:51:00												3
2017-10-21	C	12:38/13:23	12:53:00				1		TO
2017-10-21	C	12:38/13:23	12:55:00				1	TE TO A	TO	1	2	2
2017-10-21	C	12:38/13:23	13:04:00				1			1	2
2017-10-21	C	12:38/13:23	13:11:00				1		TO
2017-10-21	C	12:38/13:23	13:16:00				1		A
2017-10-21	C	12:38/13:23	13:21:00				1		TO
2017-10-21	C	13:25/14:10	13:27:00				1	TE TO A	A	1	2	1
2017-10-21	C	13:25/14:10	13:29:00				1		TO
2017-10-21	C	13:25/14:10	13:33:00	0 x 5
2017-10-21	C	13:25/14:10	13:37:00												4
2017-10-21	C	13:25/14:10	13:39:00										1	0
2017-10-21	C	13:25/14:10	13:40:00	1									1	1
2017-10-21	C	13:25/14:10	13:41:00										1	0
2017-10-21	C	13:25/14:10	13:44:00	1	TE TO A	A				1	2	2
2017-10-21	C	13:25/14:10	13:51:00				1	TE TO A	TO	1	2	1
2017-10-21	C	13:25/14:10	13:52:00				1	TETO A		1	3	3
2017-10-21	C	13:25/14:10	13:56:00				1
2017-10-21	C	13:25/14:10	13:57:00	1
2017-10-21	C	13:25/14:10	14:05:00				1
2017-10-21	C	13:25/14:10	14:07:00										1	0
2017-10-21	C	13:25/14:10	14:08:00										1	0
2017-10-23	C	14:48/15:33	14:54:00				1
2017-10-23	C	14:48/15:33	14:58:00				1
2017-10-23	C	14:48/15:33	15:09:00				1
2017-10-23	C	14:48/15:33	15:26:00				1	TE TO A
2017-10-23	C	14:48/15:33	15:29:00				1	TO A	TO
2017-10-23	C	14:48/15:33	15:32:00				1	TETO A	TETO
2017-10-23	C	15:35/16:20	15:37:00				1	TE TO A	TO
2017-10-23	C	15:35/16:20	15:39:00	0 x 5
2017-10-23	C	15:35/16:20	15:40:00												1
2017-10-23	C	15:35/16:20	15:42:00				1		TE
2017-10-23	C	15:35/16:20	15:42:00				1		TO
2017-10-23	C	15:35/16:20	15:48:00				1	TE TO A	A	1	2	1
2017-10-23	C	15:35/16:20	15:51:00				1		TOT
2017-10-23	C	15:35/16:20	15:55:00				1
2017-10-23	C	15:35/16:20	15:56:00				1		TO
2017-10-23	C	15:35/16:20	15:57:00	1	TETO A	A
2017-10-23	C	15:35/16:20	16:05:00	1	TE TO A	TO
2017-10-23	C	15:35/16:20	16:06:00				1	TETO A	A
2017-10-23	C	15:35/16:20	16:15:00				1	TE TO	TO	1	2	1
2017-10-23	C	15:35/16:20	16:17:00				1	TE TOA	TOA
2017-10-23	C	15:35/16:20	16:20:00				1	TETO A	A
2017-10-25	C	9:29/10:14	09:30:00				1
2017-10-25	C	9:29/10:14	09:32:00				1	TE TO	TO	1	2	1
2017-10-25	C	9:29/10:14	09:33:00	0 x 10
2017-10-25	C	9:29/10:14	09:34:00												8
2017-10-25	C	9:29/10:14	09:35:00				1	TETO A	TETO			1
2017-10-25	C	9:29/10:14	09:36:00	1	TE TOA	TOA
2017-10-25	C	9:29/10:14	09:39:00				1		TO
2017-10-25	C	9:29/10:14	09:40:00				1
2017-10-25	C	9:29/10:14	09:46:00				1		A
2017-10-25	C	9:29/10:14	09:47:00	1	TETO A	A
2017-10-25	C	9:29/10:14	09:52:00										1	0
2017-10-25	C	9:29/10:14	09:57:00				1		A
2017-10-25	C	9:29/10:14	10:00:00	1	TETO A	TETO				1	2	1
2017-10-25	C	9:29/10:14	10:04:00				1			1	2
2017-10-25	C	9:29/10:14	10:06:00				1		TE
2017-10-25	C	9:29/10:14	10:08:00				1	TETO A	A
2017-10-25	C	9:29/10:14	10:09:00	1	TE TO A	TO
2017-10-25	C	9:29/10:14	10:14:00				1		A
2017-10-25	C	10:16/11:01	10:18:00				1		TO
2017-10-25	C	10:16/11:01	10:19:00	1	TE TO A	TO				1	2	1
2017-10-25	C	10:16/11:01	10:20:00	0 x 9
2017-10-25	C	10:16/11:01	10:21:00												8
2017-10-25	C	10:16/11:01	10:22:00	1		TOT				1	5	5
2017-10-25	C	10:16/11:01	10:26:00				1			1	2	1
2017-10-25	C	10:16/11:01	10:28:00	1	TE TO A	TO							1	0
2017-10-25	C	10:16/11:01	10:31:00				1		TE	1	2	2
2017-10-25	C	10:16/11:01	10:33:00	1		TOT				1	2	1
2017-10-25	C	10:16/11:01	10:39:00				1	TE TO	TO
2017-10-25	C	10:16/11:01	10:40:00	1						1	3	0
2017-10-25	C	10:16/11:01	10:42:00				1	TE TO A	TO	1	5	?
2017-10-25	C	10:16/11:01	10:47:00				1		A
2017-10-25	C	10:16/11:01	10:55:00				1		TE	1	3	3
2017-10-25	C	10:16/11:01	10:55:00				1		A
2017-10-25	C	10:16/11:01	10:56:00	1	TE TO A	A
2017-10-25	C	10:16/11:01	11:00:00				1
2017-10-25	C	10:16/11:01	11:01:00	1	TE TO A	TO				1	2	1
2017-10-25	C	10:16/11:01	11:01:00										1	0
2017-10-25	C	11:23/12:08	11:24:00				1		TO
2017-10-25	C	11:23/12:08	11:26:00	1	TE TOA	TE
2017-10-25	C	11:23/12:08	11:27:00	0 x 8
2017-10-25	C	11:23/12:08	11:27:00												3
2017-10-25	C	11:23/12:08	11:28:00				1	TETO A	A
2017-10-25	C	11:23/12:08	11:28:00				1		TOA	1	2	1
2017-10-25	C	11:23/12:08	11:35:00				1	TETO A	TETO
2017-10-25	C	11:23/12:08	11:36:00	1	TE TOA	TOA				1	2	1
2017-10-25	C	11:23/12:08	11:39:00				1		A
2017-10-25	C	11:23/12:08	11:40:00	1	TETO A	A
2017-10-25	C	11:23/12:08	11:42:00				1	TE TO A	TO
2017-10-25	C	9:32/10:17	09:45:00				1	TETO A	TO	1	2	1
2017-10-25	C	9:32/10:17	09:46:00				1		TO
2017-10-25	C	9:32/10:17	09:47:00	0 x 2
2017-10-25	C	9:32/10:17	10:00:00												1
2017-10-25	C	9:32/10:17	11:54:00	1	TETO A	TETO				1	2	2
2017-10-25	C	9:32/10:17	10:00:00				1
2017-10-25	C	9:32/10:17	11:04:00				1	TE TO A	TO	1	2	1
2017-10-25	C	9:32/10:17	10:05:00	1		TETO				1	2
2017-10-25	C	9:32/10:17	10:06:00				1		TETO	1	2	1
2017-10-25	C	9:32/10:17	10:08:00				1	TE TO	TO
2017-10-25	C	9:32/10:17	10:15:00	1	TE TO A	TO
2017-10-25	C	10:22/11:07	10:24:00				1	TE TO	A	1	5	?
2017-10-25	C	10:22/11:07	10:29:00				1	TETO A	TETO
2017-10-25	C	10:22/11:07	10:33:00	0 x 6
2017-10-25	C	10:22/11:07	10:40:00												2
2017-10-25	C	10:22/11:07	12:11:00	1		TO				1	4	2
2017-10-25	C	10:22/11:07	10:31:00	1	TETO A	TO				1	3	2
2017-10-25	C	10:22/11:07	10:33:00				1	TE TO A	TO	1	2	1
2017-10-25	C	10:22/11:07	10:40:00	1	TE TO A	TO			A	1	2	2
2017-10-25	C	10:22/11:07	10:41:00	1	TE TOA	TETO			TE				1	1
2017-10-25	C	10:22/11:07	10:43:00				1	TO A	TO	1	3	1
2017-10-25	C	10:22/11:07	10:55:00	1	TETO A	TETO				1	4	1
2017-10-25	C	10:22/11:07	11:04:00				1		TO
2017-10-25	C	12:09/12:54	12:33:00	1		TOT
2017-10-25	C	12:09/12:54	12:37:00	1	TE TO A	TO				1	5	?	1	1
2017-10-25	C	12:09/12:54	12:45:00				1		TETO
2017-10-25	C	12:09/12:54	12:47:00				1	TE TO	TO	1	2	2
2017-10-25	C	12:09/12:54	12:49:00				1			1	2	2
2017-10-25	C	12:09/12:54	12:51:00				1		A
2017-10-25	C	12:09/12:54	12:52:00				1	TE TO	TO	1	2	2
2017-10-25	C	12:09/12:54	12:53:00				1		TETO
2017-10-25	C	12:09/12:54	12:54:00	1	TETO A
2017-10-26	C	9:30/10:15	09:30:00				1		A
2017-10-26	C	9:30/10:15	09:32:00				1	TE TO	A	1	2	1
2017-10-26	C	9:30/10:15	09:32:00	0 x 10
2017-10-26	C	9:30/10:15	09:32:00												4
2017-10-26	C	9:30/10:15	09:32:00				1		TOT
2017-10-26	C	9:30/10:15	09:35:00				1		TO
2017-10-26	C	9:30/10:15	09:36:00	1	TETO A	TETO
2017-10-26	C	9:30/10:15	09:38:00				1	TE TO	TO
2017-10-26	C	9:30/10:15	09:39:00				1	TE TO A	TO	1	2	2
2017-10-26	C	9:30/10:15	09:42:00				1	TE TO A	TO	1	2	1
2017-10-26	C	9:30/10:15	09:45:00				1	TE TOA	TOA
2017-10-26	C	9:30/10:15	09:49:00	1	TE TO A	TO				1	2	1
2017-10-26	C	9:30/10:15	09:53:00				1	TE TO A	TO				1	1
2017-10-26	C	9:30/10:15	09:55:00				1	TO A	TO
2017-10-26	C	9:30/10:15	10:04:00				1	TETO A	TETO
2017-10-26	C	9:30/10:15	10:05:00				1		TOT
2017-10-26	C	9:30/10:15	10:10:00	1						1	2	0
2017-10-26	C	10:16/11:01	10:16:00	1
2017-10-26	C	10:16/11:01	10:16:00	0 x 6
2017-10-26	C	10:16/11:01	10:17:00												2
2017-10-26	C	10:16/11:01	10:18:00				1
2017-10-26	C	10:16/11:01	10:19:00				1
2017-10-26	C	10:16/11:01	10:25:00				1		TOA
2017-10-26	C	10:16/11:01	10:26:00				1
2017-10-26	C	10:16/11:01	10:28:00				1	TE TO A	TO
2017-10-26	C	10:16/11:01	10:36:00				1	TETO A	A	1	2	1
2017-10-26	C	10:16/11:01	10:37:00				1
2017-10-26	C	10:16/11:01	10:39:00				1
2017-10-26	C	10:16/11:01	10:40:00				1		TO
2017-10-26	C	10:16/11:01	10:53:00				1			1	2	1
2017-10-26	C	10:16/11:01	10:54:00				1		TO
2017-10-26	C	10:16/11:01	10:57:00				1	TETO A	TETO
2017-10-26	C	11:24/12:09	11:25:00				1		TOA
2017-10-26	C	11:24/12:09	11:25:00	0 x 7
2017-10-26	C	11:24/12:09	11:25:00												6
2017-10-26	C	11:24/12:09	11:25:00										4	0
2017-10-26	C	11:24/12:09	11:25:00				1	TE TO	TO	1	2	2
2017-10-26	C	11:24/12:09	11:27:00	1	TETO A	A				1	2	2	1	1
2017-10-26	C	11:24/12:09	11:30:00	1	TE TO A	TO
2017-10-26	C	11:24/12:09	11:34:00				1	TE TOA	TOA	1	2	1
2017-10-26	C	11:24/12:09	11:41:00				1	TETO A	A	1	2	1
2017-10-26	C	11:24/12:09	11:44:00				1	TE TOA	TOA
2017-10-26	C	11:24/12:09	11:47:00	1		TOT
2017-10-26	C	11:24/12:09	11:52:00				1		A
2017-10-26	C	11:24/12:09	11:57:00				1
2017-10-26	C	11:24/12:09	12:06:00				1	TETO A	TETO
2017-10-26	C	11:24/12:09	12:07:00				1		A
2017-10-26	C	11:24/12:09	12:08:00				1	TE TO A	TO	1	2	1
2017-10-26	C	12:10/12:55	12:13:00				1		TO
2017-10-26	C	12:10/12:55	12:16:00				1	TE TO A	TO	1	2	1
2017-10-26	C	12:10/12:55	12:18:00				1		A
2017-10-26	C	12:10/12:55	12:20:00	0 x 3
2017-10-26	C	12:10/12:55	12:21:00												2
2017-10-26	C	12:10/12:55	12:23:00	1		TOT				1	2	1
2017-10-26	C	12:10/12:55	12:32:00				1		TO
2017-10-26	C	12:10/12:55	12:53:00	1	TE TO A	TO				1	3	3
2017-10-27	C	11:07/11:52	11:09:00				1	TO A	TO
2017-10-27	C	11:07/11:52	11:27:00				1
2017-10-27	C	11:07/11:52	11:27:00	0 x 4
2017-10-27	C	11:07/11:52	11:27:00												1
2017-10-27	C	11:07/11:52	11:27:00				1
2017-10-27	C	11:07/11:52	11:33:00	1	TE TOA	TE
2017-10-27	C	11:07/11:52	11:37:00				1	TO A		1	3	1
2017-10-27	C	11:07/11:52	11:46:00				1	TO A
2017-10-27	C	11:07/11:52	11:49:00				1	TETO A	TETO
2017-10-27	C	11:07/11:52	11:51:00				1		TE	1	2	1
2017-10-27	C	11:53/12:38	11:54:00				1
2017-10-27	C	11:53/12:38	11:56:00	1		TOT				1	2	1
2017-10-27	C	11:53/12:38	11:56:00	0 x 4
2017-10-27	C	11:53/12:38	11:57:00												2
2017-10-27	C	11:53/12:38	11:58:00										4	0
2017-10-27	C	11:53/12:38	11:58:00				1	TETO A	TETO
2017-10-27	C	11:53/12:38	12:02:00				1		A
2017-10-27	C	11:53/12:38	12:12:00				1	TE TO A	TO
2017-10-27	C	11:53/12:38	12:16:00	1	TE TO A	TO				1	2	1
2017-10-27	C	11:53/12:38	12:21:00				1
2017-10-27	C	11:53/12:38	12:23:00				1		A
2017-10-27	C	11:53/12:38	11:23:00				1		TETO	1	2	1
2017-10-27	C	11:53/12:38	12:31:00	1	TETO A	TETO
2017-10-27	C	11:53/12:38	12:31:00				1	TE TOA	TOA	1	2	1
2017-10-27	C	14:15/15:00	14:17:00				1
2017-10-27	C	14:15/15:00	14:25:00	0 x 3
2017-10-27	C	14:15/15:00	14:34:00				1		A
2017-10-27	C	14:15/15:00	14:40:00				1	TETO A	A
2017-10-27	C	14:15/15:00	14:43:00				1	TETO A	TETO	1	2	1
2017-10-27	C	15:02/15:46	15:02:00				1		A
2017-10-27	C	15:02/15:46	15:03:00	1	TE TO A	TO				1	4	4
2017-10-27	C	15:02/15:46	15:06:00	0 x 4
2017-10-27	C	15:02/15:46	15:08:00												2
2017-10-27	C	15:02/15:46	15:09:00										2	0
2017-10-27	C	15:02/15:46	15:11:00				1	TETO A	TETO
2017-10-27	C	15:02/15:46	15:14:00	1	TETO A
2017-10-27	C	15:02/15:46	15:20:00				1
2017-10-27	C	15:02/15:46	15:21:00				1	TE TO A	TO
2017-10-27	C	15:02/15:46	15:24:00				1	TE TO A	TO
2017-10-27	C	15:02/15:46	15:25:00	1	TE TO A	TO				1	3	2
2017-10-27	C	15:02/15:46	15:41:00				1	TE TO A	TO	1	2	1
2017-11-02	C	9:32/10:17	09:34:00				1
2017-11-02	C	9:32/10:17	09:35:00	1	TE TO A	TO				1	3	1
2017-11-02		9:32/10:17	09:37:00	0 x 7
2017-11-02		9:32/10:17	09:39:00										1	0
2017-11-02	C	9:32/10:17	09:42:00												4
2017-11-02	C	9:32/10:17	09:44:00	1	TE TOA	TE
2017-11-02	C	9:32/10:17	09:46:00				1		TO
2017-11-02	C	9:32/10:17	09:51:00				1	TETO A	A
2017-11-02	C	9:32/10:17	09:53:00				1	TE TO A	TO	1	2	2
2017-11-02	C	9:32/10:17	09:54:00				1
2017-11-02	C	9:32/10:17	09:59:00	1		TOT				1	2	1
2017-11-02	C	9:32/10:17	10:02:00				1	TE TOA	TOA
2017-11-02	C	9:32/10:17	10:09:00				1	TE TO A	TO	1	2	?
2017-11-02	C	9:32/10:17	10:12:00	1		TOT				1	3	1
2017-11-02	C	9:32/10:17	10:13:00				1	TE TO A	TO
2017-11-02	C	9:32/10:17	10:13:00	1	TETO A	TETO
2017-11-02	C	9:32/10:17	11:17:00				1	TE TOA	TOA
2017-11-02	C	10:22/11:07	10:22:00				1		A
2017-11-02	C	10:22/11:07	10:28:00				1		TO
2017-11-02	C	10:22/11:07	10:31:00	0 x 5
2017-11-02	C	10:22/11:07	10:34:00				1	TE TO A	TO	1	3	2
2017-11-02	C	10:22/11:07	10:46:00				1	TE TO A	TO	1	3	1
2017-11-02	C	10:22/11:07	10:48:00				1		TO
2017-11-02	C	10:22/11:07	10:51:00				1		TO
2017-11-02	C	10:22/11:07	10:53:00				1
2017-11-02	C	10:22/11:07	10:55:00				1	TO A	TO
2017-11-02	C	10:22/11:07	11:07:00				1		A
2017-11-03	C	9:22/10:07	09:30:00	1
2017-11-03	C	9:22/10:07	09:33:00												2
2017-11-03	C	9:22/10:07	09:33:00	0X6
2017-11-03	C	9:22/10:07	09:34:00				1		TO
2017-11-03	C	9:22/10:07	09:35:00				1		A
2017-11-03	C	9:22/10:07	09:48:00	0
2017-11-03	C	9:22/10:07	09:52:00	0
2017-11-03	C	9:22/10:07	09:54:00	1	TETO A	TETO
2017-11-03	C	9:22/10:07	09:55:00	1	TE TO A	TO				1	2	2
2017-11-03	C	9:22/10:07	09:58:00				1		TE
2017-11-03	C	9:22/10:07	10:00:00				1
2017-11-03	C	9:22/10:07	10:06:00				1
2017-11-03	C	10:08/10:53	10:12:00	1	TETO A	A
2017-11-03	C	10:08/10:53	10:13:00	0X5
2017-11-03	C	10:08/10:53	10:13:00												2
2017-11-03	C	10:08/10:53	10:16:00				1		A
2017-11-03	C	10:08/10:53	10:19:00				1	TETO A	TETO	1	3	1
2017-11-03	C	10:08/10:53	10:20:00	1	TETO A	A				1	2	1
2017-11-03	C	10:08/10:53	10:21:00	1	TETO A	A
2017-11-03	C	10:08/10:53	10:23:00				1	TE TO	TO
2017-11-03	C	10:08/10:53	10:24:00				1		TE
2017-11-03	C	10:08/10:53	10:25:00				1	TE TO A	TO
2017-11-03	C	10:08/10:53	10:30:00				1	TE TO A	TO	1	2	2
2017-11-03	C	10:08/10:53	10:31:00	1	TETO A	TETO				1	3	3
2017-11-03	C	10:08/10:53	10:32:00	0X6
2017-11-03	C	10:08/10:53	10:32:00										1	0X2
2017-11-03	C	10:08/10:53	10:32:00												3
2017-11-03	C	10:08/10:53	10:34:00	1	TE TOA	TOA				1	2	1
2017-11-03	C	10:08/10:53	10:40:00				1	TE TO A	TO
2017-11-03	C	10:08/10:53	10:45:00				1	TO A	A
2017-11-03	C	10:08/10:53	10:45:00	1	TE TO A	TO				1	3	2
2017-11-03	C	10:08/10:53	10:47:00				1	TE TO A	TO
2017-11-03	C	10:08/10:53	10:48:00	1	TETO A	TETO				1	2	1
2017-11-03	C	11:15/12:00	11:16:00				1		A
2017-11-03	C	11:15/12:00	11:17:00				1	TETO A	TETO
2017-11-03	C	11:15/12:00	11:25:00	0X12
2017-11-03	C	11:15/12:00	11:26:00										1	0
2017-11-03	C	11:15/12:00	11:26:00												4
2017-11-03	C	11:15/12:00	11:27:00				1	TE TOA	TE
2017-11-03	C	11:15/12:00	11:31:00	1		TOT				1	2	1
2017-11-03	C	11:15/12:00	11:39:00				1		A
2017-11-03	C	11:15/12:00	11:40:00	1	TE TO A	TO				1	2	1
2017-11-03	C	11:15/12:00	11:49:00				1	TETO A	TETO
2017-11-03	C	11:15/12:00	11:54:00	1	TETO A	A
2017-11-03	C	11:15/12:00	11:55:00				1		TO
2017-11-03	C	12:01/12:46	12:03:00				1		A
2017-11-03	C	12:01/12:46	12:05:00				1	TETO A	TETO	1	2	1
2017-11-03	C	12:01/12:46	12:06:00	0X3
2017-11-03	C	12:01/12:46	12:09:00				1
2017-11-03	C	12:01/12:46	12:27:00				1
2017-11-03	C	12:01/12:46	12:28:00	1		TOT										1
2017-11-03	C	12:01/12:46	12:33:00	1
2017-11-03	C	12:01/12:46	12:34:00				1		TO
2017-11-10	C	11:40/12:25	11:46:00				1		A
2017-11-10	C	11:40/12:25	11:47:00	0X7
2017-11-10	C	11:40/12:25	12:04:00				1
2017-11-10	C	11:40/12:25	12:05:00				1	TETO A	TETO
2017-11-10	C	11:40/12:25	12:06:00				1
2017-11-10	C	11:40/12:25	12:20:00				1	TE TO A	TO	1	2	1
2017-11-10	C	11:40/12:25	12:25:00				1	TETO A	A
2017-11-10	C	11:40/12:25	12:25:00												1
2017-11-10	C	12:28/13:13	12:31:00	1	TE TO A	TO
2017-11-10	C	12:28/13:13	12:34:00										1	0x2
2017-11-10	C	12:28/13:13	12:36:00				1	TE TO A	A	1	2	1
2017-11-10	C	12:28/13:13	12:38:00	1	TETO A	TETO
2017-11-10	C	12:28/13:13	12:38:00				1	TE TO A	TO
2017-11-10	C	12:28/13:13	12:39:00				1	TE TOA	TOA
2017-11-10	C	12:28/13:13	12:40:00				1		A
2017-11-10	C	12:28/13:13	12:43:00				1		TOA
2017-11-10	C	12:28/13:13	12:43:00												5
2017-11-10	C	12:28/13:13	12:43:00	0X11
2017-11-10	C	12:28/13:13	12:46:00				1		A
2017-11-10	C	12:28/13:13	12:46:00				1	TE TO A	A	1	2	1
2017-11-10	C	12:28/13:13	12:49:00				1		TO	1	3	1
2017-11-10	C	12:28/13:13	12:51:00	1						1	2	0
2017-11-10	C	12:28/13:13	12:52:00	1	TETO A	A
2017-11-10	C	12:28/13:13	12:52:00				1	TE TO A	TO
2017-11-10	C	12:28/13:13	12:55:00	1	TE TO A	TO
2017-11-10	C	12:28/13:13	12:58:00				1	TE TO	TO
2017-11-10	C	12:28/13:13	13:02:00	1	TETO A	A
2017-11-10	C	12:28/13:13	13:05:00				1		A
2017-11-10	C	12:28/13:13	13:09:00				1	TE TO A	TO
2017-11-10	C	12:28/13:13	13:11:00				1	TETO A	A	1	3	2

## Sheet: raw observations on pupae
DATA	GROUP	RANGE OBS.	h	ATTACK	PREDATION	DISMEMBERMENT	SEQUESTRATION	NECROPHAGY	DISMEMBERMENT NECRO	SEQ. NECRO	COMPETITION	N WASPS	WINNER	ATTACK TARGETED ON BEE THAT REMOVING OTHER BEE	0 or 1
2017-10-01	A	09:49/11:36	09:50:00					PUPA		PUPA TOT
2017-10-01	A	09:49/11:36	11:03:00	1	PUPA	TETO A	TETO				1	4	3	1	1
2017-10-09	A	14:00/14:45	14:47:00	1	PUPA		PUPA TOT
2017-10-10	A	14:20/15:05	14:42:00					PUPA		PUPA TOT	1	3	1
2017-10-11	A	14:16/15:01	14:58:00	1	PUPA	TETO A	TETO
2017-10-11	A	13:02/13:47	15:10:00	1	PUPA		PUPA TOT
2017-10-11	A	13:02/13:47	15:22:00	1	PUPA		PUPA TOT				1	5
2017-10-11	A	13:02/13:47	15:27:00	1	PUPA
2017-10-12	A	10:26/11:11	10:40:00	1	PUPA	TETO A	A				1	8	?
2017-10-12	A	10:26/11:11	10:53:00					PUPA	TE TO A	TO	1	5	?
2017-10-12	A	11:12/11:57	11:12:00	1	PUPA		PUPA TOT				1	9	?
2017-10-12	A	11:12/11:57	11:18:00	1	PUPA		PUPA TOT				1	7	?
2017-10-12	A	11:12/11:57	11:27:00	1	PUPA		PUPA TOT				1	8	?
2017-10-12	A	11:12/11:57	11:44:00	1	PUPA		PUPA TOT				1	8	?
2017-10-12	A	11:12/11:57	11:47:00	1	PUPA		PUPA TOT				1	7	?	1	1
2017-10-12	A	11:12/11:57	11:53:00	1	PUPA		PUPA TOT
2017-10-12	A	11:12/11:57	11:54:00	1	PUPA		PUPA TOT							1	1
2017-10-20	A	11:23/12:08	11:38:00	1	PUPA		PUPA TOT				1	2	1
2017-10-21	A	10:33/11:18	10:52:00					PUPA	TE TO A	TO	1	2	1
2017-10-21	A	12:38/13:23	12:49:00					PUPA		TO
2017-10-25	A	9:29/10:14	09:32:00					PUPA
2017-10-26	A	10:16/11:01	10:49:00	1	PUPA	TE TOA	TOA				1	2	1
2017-11-03	A	9:22/10:07	09:56:00	1	PUPA	TETO A	TETO				1	2	1	1	1
2017-10-02	C	10:25/13:50	12:24:00	1	PUPA		PUPA TOT
2017-10-12	C	10:26/11:11	10:47:00		PUPA						1	7
2017-10-13	C	14:33/15:18	15:18:00	1	PUPA		PUPA TOT				1	2	2
2017-10-17	C	12:13/12:58	12:51:00	1	PUPA	TETO A	TETO
2017-10-17	C	13:31/14:16	13:40:00	1	PUPA		PUPA TOT				1	5
2017-10-20	C	14:40/15:25	15:20:00	1	PUPA		PUPA TOT				1	2	2
2017-10-23	C	15:35/16:20	16:10:00	1	PUPA		PUPA TOT				1	2	2
2017-11-10	C	12:28/13:13	12:28:00	1	PUPA		PUPA TOT				1	6	?
2017-10-01	A	09:49/11:36	09:50:00					PUPA	PUPA TOT	PUPA TOT

## Sheet: raw observations on drones
DATA	GROUP	RANGE OBS.	h	ATTACK	PREDATION	DISMEMBERMENT	SEQUESTRATION	NECROPHAGY	DISMEMBERMENT NECRO	SEQ. NECRO	COMPETITION	N WASPS	WINNER	ATTACK TARGETED ON BEE THAT REMOVING OTHER BEE	0 or 1
2017-09-29	A	14:30/16.10	15:04:00	1	DRONE						1	2	2
2017-10-02	A	10:25/13:50	13:11:00					DRONE	TETO A	A
2017-10-04	A	11:08/11:53	11:36:00					DRONE	TETO A	TETO
2017-10-09	A	14:52/15:37	15:11:00	1	DRONE	TE TO A	TO				1	4	2
2017-10-12	A	10:26/11:11	10:50:00	1	DRONE						1	10	?	1	1
2017-10-12	A	10:26/11:11	10:51:00	1	DRONE	TE TO A	TO				1	9	?
2017-10-19	A	10:32/11:17	10:47:00	1	DRONE	TE TOA	TE				1	2	1
2017-10-19	A	10:32/11:17	10:47:00					DRONE	TO A	TO	1	5
2017-10-20	A	12:10/12:55	12:50:00	1	DRONE
2017-10-26	A	9:30/10:15	10:07:00	1	DRONE	TETO A	TETO				1	2	2
2017-10-26	A	12:10/12:55	12:34:00	1	DRONE	TE TO A	TO				1	4	4
2017-11-10	A	11:40/12:25	12:20:00	1	DRONE	TE TO A	TO				1	2	1
2017-10-01	C	09:49/11:36	10:07:00	1	DRONE	TETO A
2017-10-01	C	09:49/11:36	10:19:00					DRONE
2017-10-02	C	10:25/13:50	13:22:00	1	DRONE	TETO A					1	3	2
2017-10-08	C	13:16/14:01	13:42:00	1	DRONE	TE TOA	TE
2017-10-12	C	11:12/11:57	11:57:00	1	DRONE	TE TO A	TO				1	6	?
2017-10-16	C	12:39/13:24	12:49:00	1	DRONE	TE TO A	TE				1	3	1
2017-10-17	C	14:18/15:03	14:28:00					DRONE
2017-10-19	C	9:45/10:30	10:16:00	1	DRONE	TE TO A	TO				1	3	2
2017-10-20	C	12:10/12:55	12:30:00	1	DRONE	TE TO A	A				1	4	?
2017-10-26	C	9:30/10:15	10:01:00	1	DRONE	TE TOA					1	3	?
2017-10-26	C	10:16/11:01	10:21:00	1	DRONE	TE TO A					1	3	2
2017-10-27	C	11:53/12:38	12:35:00	1	DRONE	TE TO A	TO				1	4	1	1	0
2017-10-27	C	14:15/15:00	14:20:00					DRONE		TO	1	4	2
2017-10-27	C	14:15/15:00	14:51:00	1	DRONE	TE TO A	TO				1	4	2
2017-11-10	C	12:28/13:13	12:31:00	1	DRONE	TE TO A	TO				1	7	?	1	1
